# Supplementary material for: Transmission of foreshock waves through Earth’s bow shock
Source: Nat Phys. 2022 Dec 19;19(1):78–86. doi: 10.1038/s41567-022-01837-z (PMC9845118; doi:10.1038/s41567-022-01837-z)
Supplement: Source Data Fig. 2 — Time series of the virtual satellite measurements extracted at different positions along the Sun–Earth line, used to generate Fig. 2. Each line corresponds to a given time stamp (first column) and a given virtual satellite position (second to fourth columns). Plotted in Fig. 2 are the total magnetic field strength (ninth column, B.magnitude), the proton density (13th column, proton/rho) and the magnetic field components (5th to 8th columns, B.x, B.y, B.z). The other panels of Fig. 2 are obtained from a wavelet transform of the magnetic field strength (c and h) and the wavelet cross-correlation of the magnetic field strength and proton density (d and i) and the wavelet transform of the magnetic field components parallel and perpendicular to the mean magnetic field (e and j). [file 41567_2022_1837_MOESM1_ESM.txt]

#t X_RE Y_RE Z_RE CELLID B.x B.y B.z B.magnitude E.x E.y E.z proton/rho proton/V.x proton/V.y proton/V.z proton/TParallel proton/TPerpendicular
350.0011948792972 5.5 0.0 0.0 3040478.0 4.355638644726996e-09 -4.2569164657134707e-08 1.7518345147872328e-07 1.8033398747770174e-07 0.02586580508391242 0.0001601152846164989 -0.0005898694351086965 34211095.987576306 -759.0673679432216 -134661.333296918 -47545.71773738401 1354844.4686773166 1914179.696662487
350.0011948792972 8.0 0.0 0.0 3040539.0 1.0022322575533985e-08 -3.067053425861378e-08 2.3796055208775593e-10 3.2267402231063e-08 -0.0011692172117584378 -0.00038637851982709185 -0.0019444666856934538 45343313.832802795 -79592.99192829734 52285.26611800384 35893.29291237885 5490101.973272605 9245877.130065199
350.0011948792972 11.5 0.0 0.0 3040625.0 1.6073794578295263e-08 -8.308434342348779e-10 1.1880785996762438e-09 1.6139042837679503e-08 -2.4674573888417536e-05 -0.0017611323428241353 -0.0006098811552201894 12440678.410424907 -565987.9423301751 -5232.180467792814 38212.86526005597 1077730.803044174 960302.3497474372
350.0011948792972 12.0 0.0 0.0 3040637.0 1.0508402373258984e-08 -1.0413350499554387e-08 -3.768481207717958e-09 1.526649402049495e-08 0.00017737264530064413 0.002484731790561345 -0.005540922121470565 12081094.045186076 -553267.4151032392 12129.549938539778 -11880.252545525713 1393301.5189117854 949387.9983688598
350.50015082934516 5.5 0.0 0.0 3040478.0 4.426924297060537e-09 -4.2674935241778976e-08 1.7528135925917082e-07 1.804558191368858e-07 0.02591483558461535 0.0003586404503574043 -0.0005535677189972339 34275632.57416941 303.70754678919013 -135008.7154483255 -47840.15682893891 1357265.1884995576 1918078.6216727325
350.50015082934516 8.0 0.0 0.0 3040539.0 9.98657550696636e-09 -3.076148471291611e-08 2.600006033055466e-10 3.234297810055578e-08 -0.0011009037594801 -0.00039573316157165384 -0.0018865036924280109 45205388.09615281 -77718.90058035414 54006.15466329618 36882.83715775886 5514350.0249765925 9209116.59078544
350.50015082934516 11.5 0.0 0.0 3040625.0 1.6216626039161485e-08 -9.061632617312623e-10 -6.732275256668885e-10 1.625587054735111e-08 -3.598622309882923e-05 -0.0007387294747247163 -0.000522767448476529 12312713.314376868 -562794.3370013151 -1628.938467638982 39086.415703548024 1032983.8577149764 946204.0165517605
350.50015082934516 12.0 0.0 0.0 3040637.0 1.0215757296864976e-08 -1.0659675164609802e-08 -2.495431681626089e-09 1.4973895653473487e-08 0.00021600539149881784 0.0019188306381640397 -0.005809297907319129 12023332.90683063 -557225.4745976516 6452.967955946937 -17800.921497955307 1382575.1286938784 942267.4546918692
351.0122371991312 5.5 0.0 0.0 3040478.0 4.501801659210375e-09 -4.2799918624442e-08 1.7554593041237202e-07 1.807442196497113e-07 0.025986833527033123 0.00044650992039135074 -0.0005452789783603946 34367087.35961121 631.0406718804333 -135415.3611730566 -48118.1692006119 1360393.4394017665 1923116.5604414367
351.0122371991312 8.0 0.0 0.0 3040539.0 9.785667886255286e-09 -3.10128258173766e-08 1.2790232952919628e-10 3.252031703666075e-08 -0.0010252404077713553 -0.0003717559700104681 -0.0019599078313191497 45389069.62127623 -78376.09286589359 54846.14156562822 34607.26567842731 5516864.881282204 9267636.830161387
351.0122371991312 11.5 0.0 0.0 3040625.0 1.613904858354347e-08 -1.4487490400163069e-09 -2.544684083194222e-09 1.6402535780975656e-08 -5.907722179652503e-05 0.0003400739508380328 -0.0006814944840798058 12199344.301183004 -560634.2817684079 116.72958167643438 38604.76919904284 989181.013497434 911564.7389157704
351.0122371991312 12.0 0.0 0.0 3040637.0 1.0039233591990774e-08 -1.0716380629359628e-08 -1.0533591460417728e-09 1.4721976443345508e-08 0.000240943865069851 0.0011671785733850756 -0.00600096257336342 11988693.26749476 -561377.13248757 191.22352547136487 -21330.02779426642 1366593.6804185533 922277.7458970522
351.5111931491792 5.5 0.0 0.0 3040478.0 4.571503384382125e-09 -4.294376082054963e-08 1.7595868052644884e-07 1.8118091094045994e-07 0.026049190610818212 0.0003977745169140874 -0.0005692661181656482 34487882.04572202 149.59929062768177 -135525.9124574152 -48316.69828305239 1363261.5537433834 1929905.3720602365
351.5111931491792 8.0 0.0 0.0 3040539.0 9.427636204985222e-09 -3.1286996126490315e-08 8.520824016302735e-11 3.267665392106052e-08 -0.000999149492981041 -0.0003110528246098553 -0.002103516623827032 45697318.60768759 -81206.23840863815 54243.62852088511 31641.37272817945 5487635.0545774 9360998.819330225
351.5111931491792 11.5 0.0 0.0 3040625.0 1.5777774771812095e-08 -2.2071318867848535e-09 -4.155330818817485e-09 1.6464397411673076e-08 -8.200605897045067e-05 0.001339417227166264 -0.0010269350224948587 12202047.47041304 -559229.7527562929 1234.4108251723205 37280.97165959957 959557.2991402022 888572.953680872
351.5111931491792 12.0 0.0 0.0 3040637.0 9.99315883661508e-09 -1.0447528086969035e-08 2.655399547179225e-10 1.445975719468956e-08 0.00024125910338333056 0.00039434419086548523 -0.006003302570392839 11961262.623132583 -563904.4320766072 -4395.820082082436 -21622.060523893186 1352905.3725142668 896618.5547779877
352.01014909922714 5.5 0.0 0.0 3040478.0 4.6316468035412525e-09 -4.3104204563258764e-08 1.7644170165876784e-07 1.816895668093951e-07 0.02607365816062763 0.00023598761021190605 -0.0006182795499218472 34635594.6367894 -856.695254675772 -135272.07792524528 -48439.26433580496 1366822.5901967685 1937655.1259689804
352.01014909922714 8.0 0.0 0.0 3040539.0 9.004777321474967e-09 -3.1446741899025613e-08 2.8772458355343644e-10 3.271186904029276e-08 -0.0010480189192540973 -0.0002917501915440807 -0.0022328846827305206 45963035.237583585 -84905.73947267618 52609.83653376352 30200.15452161074 5435794.16536264 9481360.064485641
352.01014909922714 11.5 0.0 0.0 3040625.0 1.5258430817445158e-08 -3.1326965542697573e-09 -5.47889095864093e-09 1.6512169598468006e-08 -9.574423411676369e-05 0.0022032809042428656 -0.0014600480500700402 12246526.04980573 -557703.5786436439 3161.887839056487 35021.88375800606 949562.9557400828 880472.2521501976
352.01014909922714 12.0 0.0 0.0 3040637.0 1.0092444951001427e-08 -1.0081506060390721e-08 1.3822745577817804e-09 1.433195354750286e-08 0.00022513663057289397 -0.0003060349922110531 -0.005879134931283442 11958347.7934004 -565479.2389970503 -7976.506877479051 -19892.53914134579 1357612.1658438563 878111.8679918254
352.5091050492751 5.5 0.0 0.0 3040478.0 4.676308039307585e-09 -4.3266141113987606e-08 1.7688340648538432e-07 1.8215808056094488e-07 0.026035515536278107 2.2687403362305916e-05 -0.0006773742736804277 34788825.17181488 -2036.5362541739667 -134610.45120751765 -48493.18844115375 1369833.0481946717 1945977.682200429
352.5091050492751 8.0 0.0 0.0 3040539.0 8.736980605830261e-09 -3.1549224995921956e-08 7.952314147513823e-10 3.27463100356814e-08 -0.0011491297770041817 -0.00032420519923269186 -0.002282631160452133 46097990.9852571 -87526.01641314662 50891.45362906976 31404.985608423514 5387178.364486465 9587787.603663713
352.5091050492751 11.5 0.0 0.0 3040625.0 1.4590850969562177e-08 -4.252246262445964e-09 -6.485803759912071e-09 1.6523927520554814e-08 -9.90180284775863e-05 0.002911693636368837 -0.001995357166991863 12245368.613046892 -556071.5923420149 5411.2017900716055 31484.04477053842 962557.7511064823 882573.2909694853
352.5091050492751 12.0 0.0 0.0 3040637.0 1.022905389161581e-08 -9.627494985267556e-09 2.2816646844822117e-09 1.4231240175801469e-08 0.00020620938589476637 -0.0008987130150053421 -0.005710576340282435 11961017.821346201 -566973.360291712 -11751.765954023791 -17255.778918803797 1387651.1544826322 875777.3002404611
353.00806099932305 5.5 0.0 0.0 3040478.0 4.705777759353913e-09 -4.34101390016006e-08 1.7715610607512639e-07 1.8245785933239529e-07 0.02595245355902435 -0.00018242045904883915 -0.0007314776128360713 34923439.94038497 -3030.2156595548063 -133708.651812197 -48523.674749453625 1373750.8373824907 1952481.4793342687
353.00806099932305 8.0 0.0 0.0 3040539.0 8.674667416961347e-09 -3.166512503112483e-08 1.339818593363645e-09 3.28591708948169e-08 -0.0012499540097878454 -0.0003980491179158103 -0.0022841197278177256 46141879.963648185 -87761.74344484806 50216.29350204377 34350.92859987443 5362509.941267081 9619610.783003237
353.00806099932305 11.5 0.0 0.0 3040625.0 1.3776318112295405e-08 -5.514436353513293e-09 -7.1668653462608325e-09 1.647907485023179e-08 -9.968965185887486e-05 0.00344498758798127 -0.002634841848423255 12197969.07768529 -555017.3845456741 7448.295446681594 26581.751469563744 983203.8474528367 881390.6363357072
353.00806099932305 12.0 0.0 0.0 3040637.0 1.0428201526862348e-08 -9.012939852445368e-09 2.9776116291224723e-09 1.4101299333130176e-08 0.0001858378014803564 -0.0013782142979203208 -0.0054575213573559885 11936985.66456339 -568188.0217820769 -15421.991884904806 -14094.021683237916 1442124.115554216 891845.078608705
353.507016949371 5.5 0.0 0.0 3040478.0 4.721220289675577e-09 -4.3519291765565124e-08 1.771505192371512e-07 1.8247883478034462e-07 0.025835408172157945 -0.000331755086926398 -0.0007685683000811132 35016171.22938943 -3594.9244986879135 -132764.55013336337 -48582.13560788054 1378048.0762700434 1956301.0045046476
353.507016949371 8.0 0.0 0.0 3040539.0 8.719715289695174e-09 -3.188759476712305e-08 1.6284052536674615e-09 3.3098396312144324e-08 -0.001244482805797586 -0.00045955294769234496 -0.002283071522717542 46295361.793809876 -86839.69615004904 50719.14695606112 36938.32093614703 5362924.781981889 9602855.06257513
353.507016949371 11.5 0.0 0.0 3040625.0 1.288641059617894e-08 -6.842992693039788e-09 -7.601671832934175e-09 1.6452098398257093e-08 -8.077852464282604e-05 0.0038173195945517707 -0.0033416500099334554 12120502.361452494 -554884.4528440764 9263.04380011943 20708.779187619875 994875.1096534734 872864.8526294086
353.507016949371 12.0 0.0 0.0 3040637.0 1.0719133767247383e-08 -8.237855624257944e-09 3.479728596958854e-09 1.395960619483066e-08 0.0001614643133290673 -0.001752246495806522 -0.005102740310998135 11905569.107146062 -569177.1265503563 -18667.583403802775 -10210.767581663109 1500031.4668352338 921047.9221417698
354.00597289941896 5.5 0.0 0.0 3040478.0 4.728622642595741e-09 -4.3582161837641894e-08 1.7683197470906744e-07 1.8218482917643485e-07 0.025681574138197924 -0.0004045228533106105 -0.0007843003024993529 35053210.19178502 -3708.8102448164536 -131881.46764962887 -48680.54477910494 1381700.883374144 1957264.427992271
354.00597289941896 8.0 0.0 0.0 3040539.0 8.707430925634145e-09 -3.227882330051123e-08 1.5812538853358274e-09 3.3470018685985316e-08 -0.0012171352633178628 -0.0004535446392048804 -0.0023603045682762743 46625901.52011725 -86281.47315764587 51852.48278460496 37262.7637745289 5359903.0241503185 9592424.021090921
354.00597289941896 11.5 0.0 0.0 3040625.0 1.2018801029262898e-08 -8.202629443789284e-09 -7.82598421791687e-09 1.6522128705230866e-08 -6.795503405734875e-05 0.004087474437159099 -0.0040871695278779105 12011114.725327205 -555158.2295724317 10387.788678215773 15314.736673264579 995263.1501995368 868230.242000014
354.00597289941896 12.0 0.0 0.0 3040637.0 1.1082628747384105e-08 -7.34310671684147e-09 3.799946162697574e-09 1.3826983295233524e-08 0.0001338576378970402 -0.0020261225243018324 -0.004662927512710004 11886866.751143418 -570329.4831040397 -21454.822393925377 -5575.4501089304595 1548644.6424135056 953650.3268777942
354.5049288494669 5.5 0.0 0.0 3040478.0 4.732593673277002e-09 -4.3601893686673846e-08 1.7625549126030976e-07 1.8163017583913055e-07 0.025533581472476714 -0.00040599209675002356 -0.0007827548447414988 35040348.513939105 -3441.0079279723213 -131278.2915658495 -48845.727310198985 1385586.3410844745 1955186.5558789286
354.5049288494669 8.0 0.0 0.0 3040539.0 8.44924749995287e-09 -3.261606480577913e-08 1.4640284489756914e-09 3.372448437010793e-08 -0.0012031880076844217 -0.00043110197095964003 -0.0024692367444924404 47048200.21358864 -86619.11995915485 52782.992283467305 35359.6188087613 5325114.5984865585 9611426.021361422
354.5049288494669 11.5 0.0 0.0 3040625.0 1.121917331162986e-08 -9.51432515990966e-09 -7.59057874678137e-09 1.655322079705236e-08 -4.5500095043995225e-05 0.004157516748094109 -0.004849836892090032 11959486.971077822 -555327.381875467 10207.802971832858 11368.308705446458 990102.2668699323 874466.2982521863
354.5049288494669 12.0 0.0 0.0 3040637.0 1.1493550243539928e-08 -6.396039915070659e-09 3.980558998295485e-09 1.3742484263584403e-08 0.00010494640291410527 -0.0022218132171416436 -0.004164763321734606 11860190.839704085 -571515.907635657 -23477.664974166928 -336.77143130819326 1593210.1825420556 980025.0154965941
355.0038847995149 5.5 0.0 0.0 3040478.0 4.735127258751113e-09 -4.358776790698965e-08 1.7548936462255655e-07 1.8088347640649426e-07 0.025441670161113136 -0.00034997053698989316 -0.0007690259126428763 34989767.07699549 -2892.2597266469293 -131174.29361083527 -49146.15725078578 1389538.9089727164 1950913.3413515498
355.0038847995149 8.0 0.0 0.0 3040539.0 8.043106742203781e-09 -3.276147960153955e-08 1.4541225911390994e-09 3.376567168380686e-08 -0.0012195425249983296 -0.0003952740222995686 -0.0025319370062413644 47281942.55237247 -87090.57744984458 52741.69065397934 33756.90483406995 5256364.656635439 9638147.005578693
355.0038847995149 11.5 0.0 0.0 3040625.0 1.0541424304576997e-08 -1.0638187784982353e-08 -6.97493785739634e-09 1.6520969215884855e-08 -1.631138288208343e-05 0.003981042803304624 -0.0055622425219886635 12038323.559296409 -555656.0564649095 9218.055529397654 7173.795827392496 1000532.2550848098 898935.5158515512
355.0038847995149 12.0 0.0 0.0 3040637.0 1.193639354271469e-08 -5.492593345050927e-09 4.0550677438796045e-09 1.3750987123407232e-08 7.296535689870204e-05 -0.002363364687794812 -0.003646170787853898 11833855.548279166 -572267.4792601059 -24115.80472429314 5672.624867340615 1641820.402157827 1003860.118438668
355.50284074956284 5.5 0.0 0.0 3040478.0 4.734924737799492e-09 -4.354167590607933e-08 1.745948606676396e-07 1.800046177866978e-07 0.025394404034219335 -0.00026090284091555207 -0.0007551643809107627 34910301.29486185 -2219.0420304111885 -131459.45256729418 -49526.48731155324 1393051.162572533 1945343.3101370232
355.50284074956284 8.0 0.0 0.0 3040539.0 7.675042567804534e-09 -3.25724589973346e-08 1.6833590011404318e-09 3.3506791268000814e-08 -0.0013422080557156625 -0.0003873053164965921 -0.002530567194812786 47156803.73909061 -86440.37798459877 51910.18798770894 34335.42232368911 5174086.469475749 9652853.937512515
355.50284074956284 11.5 0.0 0.0 3040625.0 1.0039095299311121e-08 -1.1454611301030203e-08 -5.890130828530962e-09 1.6330498941047402e-08 2.3492355023537632e-05 0.003575024258663469 -0.006135025890085789 12174506.50828724 -556617.4312443743 7452.180171491071 1882.9086581971494 1034277.3617723428 928501.8936113631
355.50284074956284 12.0 0.0 0.0 3040637.0 1.2396170891398892e-08 -4.701054107818645e-09 4.050291899686744e-09 1.386253320883567e-08 3.667748112214737e-05 -0.002459147013581909 -0.0031571291633593515 11862009.491916448 -572290.7312412077 -22946.145452522447 12504.392363018047 1696386.6007032075 1033937.7842775808
356.0017966996108 5.5 0.0 0.0 3040478.0 4.726165610191173e-09 -4.34707730741829e-08 1.7357089486767575e-07 1.789941348151045e-07 0.02547669314605159 -0.00018974636084151929 -0.0007446058863767492 34801595.74254662 -1616.786131315344 -132447.33355347428 -50053.01620826086 1396729.5652363347 1938054.4017004357
356.0017966996108 8.0 0.0 0.0 3040539.0 7.528390208196096e-09 -3.2122499783221e-08 2.2450699328603176e-09 3.3069200027417193e-08 -0.001508465238654273 -0.00043778025620410445 -0.0023879563666267074 46713712.13947539 -84206.17719158123 50849.12314853322 37635.76485012253 5109838.820067506 9626393.506409427
356.0017966996108 11.5 0.0 0.0 3040625.0 9.71451487284193e-09 -1.1908753421821106e-08 -4.281127905478083e-09 1.595362853458316e-08 6.322988454831205e-05 0.0028571228800527188 -0.006517107620710622 12246813.529455919 -558596.38432632 4559.642513551451 -3058.240013204725 1069187.584851079 939678.3489802846
356.0017966996108 12.0 0.0 0.0 3040637.0 1.2875694070512956e-08 -4.012413341069488e-09 3.926191948907221e-09 1.4046278576074831e-08 -1.3302112379323433e-06 -0.002528288938948001 -0.0027069711704059436 11938507.284126706 -571455.0909074359 -19892.147528402653 19336.86230980452 1753785.786153615 1078620.8138921175
356.50075264965875 5.5 0.0 0.0 3040478.0 4.728107744553988e-09 -4.339990933617771e-08 1.7247237233206427e-07 1.7791184994564798e-07 0.025654990631925726 -9.45029638010124e-05 -0.0007223005939150364 34672178.743566304 -1072.4209164926153 -134143.70445990417 -50760.41415827236 1400009.245699249 1929862.0199775558
356.50075264965875 8.0 0.0 0.0 3040539.0 7.63850650031221e-09 -3.157298737439852e-08 2.8486923942673695e-09 3.2608516704327366e-08 -0.001609938493879506 -0.0005266191559828187 -0.0021682013102695403 46038609.51838407 -79919.3425994305 50080.83677043925 42606.21512455601 5091954.857232755 9530055.461217282
356.50075264965875 11.5 0.0 0.0 3040625.0 9.538979936633371e-09 -1.207457464001797e-08 -2.408448813097457e-09 1.557524050068472e-08 9.69603039953157e-05 0.0018920671862637968 -0.006708640808582016 12179808.053826543 -561591.6577803429 845.3726372967883 -6927.514364752654 1109250.7128494512 928422.602084719
356.50075264965875 12.0 0.0 0.0 3040637.0 1.3377738040875828e-08 -3.3940247281819447e-09 3.490609654360175e-09 1.4236138335409614e-08 -3.534633029129213e-05 -0.0024522499847927197 -0.002280472819921103 12041465.094965711 -569959.3751862585 -15353.796047056934 25274.043797614842 1789055.0298857153 1127492.6701346624
357.0128390194448 5.5 0.0 0.0 3040478.0 4.7593105840043035e-09 -4.334854346151493e-08 1.715129775309386e-07 1.7697019161146354e-07 0.025838816965250394 8.603381962877751e-05 -0.0006829611863411044 34559563.49511774 -317.1385558477434 -135955.82806497667 -51495.80476958045 1403439.3207266338 1922625.023332745
357.0128390194448 8.0 0.0 0.0 3040539.0 7.915081884135025e-09 -3.103905859443308e-08 3.1805726052534107e-09 3.218986986240393e-08 -0.0016338353067632781 -0.0005863289933990476 -0.0019481903074323144 45306248.9236131 -74394.3260036261 49980.8367895962 46696.23820367802 5112519.482943341 9386735.73811948
357.0128390194448 11.5 0.0 0.0 3040625.0 9.442972668733556e-09 -1.193729099805456e-08 -5.705925306544927e-10 1.5231356637894147e-08 0.0001317687325083695 0.000855712199371603 -0.00679773960615838 11960123.277542306 -564469.993627358 -2954.6976637121334 -9727.98358312561 1183636.0957303778 918567.3021470911
357.0128390194448 12.0 0.0 0.0 3040637.0 1.389415971458483e-08 -2.8767304496381655e-09 2.8761394883969707e-09 1.4477411046557454e-08 -6.300757591684259e-05 -0.0022228144335607685 -0.001878923984863943 12163478.746520746 -568374.8567001296 -9883.989316681414 30667.958226347117 1781033.5360992127 1152249.5966099205
357.51179496949277 5.5 0.0 0.0 3040478.0 4.811616913981788e-09 -4.3323432903894536e-08 1.708635152725401e-07 1.7633607783773211e-07 0.02600144380449317 0.00034956336509365914 -0.0006310431002738952 34494231.698805094 877.3952552930705 -137411.45474265807 -52131.23146648115 1406499.8486345226 1918323.96086647
357.51179496949277 8.0 0.0 0.0 3040539.0 8.185345492597365e-09 -3.067458925331176e-08 3.20587623578732e-09 3.1909370867062845e-08 -0.0015924115056676496 -0.0006105652859439725 -0.001773490517622056 44657852.416873015 -69196.38015877083 50338.41872283965 48777.03484615807 5154910.110306954 9244426.301305162
357.51179496949277 11.5 0.0 0.0 3040625.0 9.470240168696718e-09 -1.1314243356622858e-08 9.92610013087363e-10 1.4787928395274392e-08 0.0001536588688541407 -6.785535387351202e-05 -0.0066104836744031075 11773024.461715288 -565877.2149280286 -5817.9378396798675 -11082.525044023074 1259247.580535074 928945.8941929258
357.51179496949277 12.0 0.0 0.0 3040637.0 1.4344992366780367e-08 -2.521060856458945e-09 2.156678514628705e-09 1.4723648191274388e-08 -8.012254427316888e-05 -0.0019290814402652696 -0.001562895786244382 12266195.09719536 -566558.3638506755 -4210.388214539107 35333.92750065813 1738244.5295004896 1146301.3553227994
358.0107509195407 5.5 0.0 0.0 3040478.0 4.883594651877629e-09 -4.332020013769737e-08 1.7046204799924767e-07 1.7594828514308352e-07 0.026135435946319237 0.0006782766007285865 -0.000565444311119 34464871.083434746 2517.4378709800158 -138457.35299441262 -52656.3454318563 1409494.4974679006 1916191.5475210946
358.0107509195407 8.0 0.0 0.0 3040539.0 8.297558537504924e-09 -3.042791532973148e-08 3.0549901842834328e-09 3.168659770348809e-08 -0.0015355430572492395 -0.0005983989625537507 -0.0016776890611553375 44154707.06744983 -65057.7410798243 50570.458692031825 48767.219323657526 5199676.969949692 9143238.889212621
358.0107509195407 11.5 0.0 0.0 3040625.0 9.60760847471354e-09 -1.0620082709777755e-08 2.2548475165076815e-09 1.4497469940945169e-08 0.00015886513513867274 -0.000855286532905067 -0.006272206018088135 11725922.881976252 -566789.8783842864 -8418.152526306221 -11219.494078098043 1292733.0354633518 950603.3317609961
358.0107509195407 12.0 0.0 0.0 3040637.0 1.4705870263123677e-08 -2.3013650335210923e-09 1.2617224541802003e-09 1.4938234325539322e-08 -8.969600116143351e-05 -0.0015220480941618415 -0.0013285218030963683 12325993.381003201 -564030.3490187023 1596.1741877083928 38378.04243474606 1678588.610379409 1118303.3641311172
358.5097068695887 5.5 0.0 0.0 3040478.0 4.9667201841844995e-09 -4.33311280051841e-08 1.7022707955870082e-07 1.7572567706136144e-07 0.02624427435435186 0.0010320618055260399 -0.0004951757214609072 34453431.58411501 4347.875517574326 -139184.7060554148 -53074.550691003926 1412171.8377737335 1915453.4018471846
358.5097068695887 8.0 0.0 0.0 3040539.0 8.187135034758004e-09 -3.0313074893409317e-08 2.866503744502632e-09 3.152980388914672e-08 -0.0015151002110709068 -0.0005613653938418548 -0.0016287268032036304 43848017.90685132 -63118.56577719915 50423.09465541519 47357.91868242005 5232992.041504461 9096338.423307825
358.5097068695887 11.5 0.0 0.0 3040625.0 9.821656654697353e-09 -9.895972711948999e-09 3.2574481058423e-09 1.4318036999556035e-08 0.0001563805332900123 -0.0014886041551483288 -0.005922748616350551 11755916.420102883 -567679.4447422092 -11219.597668235456 -10389.58435984925 1306674.4974854887 972926.769310912
358.5097068695887 12.0 0.0 0.0 3040637.0 1.4981071135164068e-08 -2.1742781695073784e-09 2.4931732947186753e-10 1.5140083785964243e-08 -8.554889312279304e-05 -0.0009823793620775893 -0.0011537328779011118 12346351.953816375 -561140.9194156646 7264.107039212539 38997.720056854225 1623951.8528098045 1084869.4402183834
359.00866281963664 5.5 0.0 0.0 3040478.0 5.058303512037752e-09 -4.334652979943678e-08 1.7008858403481738e-07 1.7559793421063497e-07 0.026315843638963957 0.0013964863571227168 -0.00042135054022373345 34441230.17713322 6309.046996436522 -139620.3123278055 -53378.82646844801 1414277.33312659 1915190.4620537243
359.00866281963664 8.0 0.0 0.0 3040539.0 7.836584998076206e-09 -3.02774715421211e-08 2.797226315478276e-09 3.140002902030554e-08 -0.0015462851874930715 -0.0005270005279463242 -0.0016533598065546456 43696207.01317458 -62857.757915144364 50105.06074007894 46276.401936967595 5252475.148890296 9099286.403952325
359.00866281963664 11.5 0.0 0.0 3040625.0 1.0132739155187282e-08 -9.065122668751153e-09 4.114495195752539e-09 1.4204855595972887e-08 0.00014658919404194533 -0.002024320136623349 -0.005515754452548921 11792364.84530941 -568213.7142470652 -13468.02164333942 -8491.528765856496 1310496.1655174138 982872.4331730625
359.00866281963664 12.0 0.0 0.0 3040637.0 1.518671535818633e-08 -2.3337026725268486e-09 -8.094019300501563e-10 1.5386280350321855e-08 -7.676354543348536e-05 -0.00039074600308475167 -0.0010716996913379567 12359284.607033506 -558640.1485087167 11962.562563197065 37265.89476965244 1578774.2902208096 1060445.459847748
359.5076187696846 5.5 0.0 0.0 3040478.0 5.158269698345094e-09 -4.3363759798180014e-08 1.7001286767575817e-07 1.7553175947802147e-07 0.026325715600717864 0.0017616440437730131 -0.0003459727992512541 34421068.39882438 8269.715136300327 -139667.6716104933 -53543.35634963604 1415746.3294642703 1915158.7311724918
359.5076187696846 8.0 0.0 0.0 3040539.0 7.338545507517334e-09 -3.028718323499373e-08 2.95041300693438e-09 3.130291768170302e-08 -0.001634303583812273 -0.0005038328419785842 -0.0016794015913763392 43712447.53101863 -64163.64400467876 49599.97540322075 46224.13849199341 5268534.079991563 9156918.634600947
359.5076187696846 11.5 0.0 0.0 3040625.0 1.0539548018270383e-08 -8.117652615953917e-09 4.8790964461028795e-09 1.416982493022071e-08 0.00012696114508155488 -0.002518665127718815 -0.005033809550028539 11849940.665965574 -568706.0187802946 -14826.575146431765 -5304.712837394514 1296577.8151727621 974980.4037879291
359.5076187696846 12.0 0.0 0.0 3040637.0 1.520193527789098e-08 -2.7398020376253985e-09 -1.871858440680567e-09 1.55598587853653e-08 -6.601192988044874e-05 0.0002578736600603641 -0.001185489717581525 12384541.44216038 -556624.3821053088 15606.578361033484 33880.00583412089 1532085.9090053276 1067528.2856529746
360.00657471973255 5.5 0.0 0.0 3040478.0 5.262750859008995e-09 -4.3385567474414326e-08 1.700192161600685e-07 1.7554639807004032e-07 0.02627168020685751 0.0021305493667390907 -0.0002688923653221631 34396653.68438122 10214.021485554298 -139325.5985243651 -53578.601811135304 1416481.042813081 1915558.917825381
360.00657471973255 8.0 0.0 0.0 3040539.0 6.842978712080947e-09 -3.040500550174336e-08 3.3478202859892e-09 3.1344833990345486e-08 -0.0017854870886427222 -0.0005079114151453687 -0.0017251009961155705 43980193.50562013 -67265.3894201995 49276.32805878617 48475.8430820037 5288716.857993545 9267951.248885972
360.00657471973255 11.5 0.0 0.0 3040625.0 1.1036890020764034e-08 -7.043584175774752e-09 5.529028526577373e-09 1.4212500688456327e-08 9.768825146449185e-05 -0.002986762896678495 -0.004475852672437566 11968880.756835833 -569612.3388158444 -15459.113648575509 -403.21146918956777 1275995.9676776363 966652.1961065256
360.00657471973255 12.0 0.0 0.0 3040637.0 1.5089184047084946e-08 -3.34195316802981e-09 -2.808800145072403e-09 1.5708007016775428e-08 -5.291003876191579e-05 0.0008784890630250692 -0.0014264022024177124 12402298.765560713 -554931.2731029731 18518.06483041468 29721.87501762042 1478632.470677112 1082412.81027354
360.5055306697805 5.5 0.0 0.0 3040478.0 5.3661838482091115e-09 -4.341900922591141e-08 1.701433021506981e-07 1.7567797118021456e-07 0.026162902660714377 0.0025100030611914874 -0.00018953996321864427 34375324.420747966 12181.758769030213 -138599.06176870843 -53468.78819028966 1416862.9748972638 1916558.0328907664
360.5055306697805 8.0 0.0 0.0 3040539.0 6.451863865367613e-09 -3.071830279049489e-08 4.01063727268516e-09 3.164373373985462e-08 -0.002004331816659703 -0.0005758396735729223 -0.0018261708469781341 44631996.30955797 -72332.83115250016 49634.795625448765 52970.68963984746 5319535.621157252 9422138.195703428
360.5055306697805 11.5 0.0 0.0 3040625.0 1.1633546822812169e-08 -5.842148078590797e-09 5.9738781262512735e-09 1.432331406197772e-08 6.203759927598602e-05 -0.003390986371387952 -0.003830591608175297 12110003.76913172 -570771.5427637873 -15336.580869101017 6290.680252603037 1265125.2084908271 976059.9073510921
360.5055306697805 12.0 0.0 0.0 3040637.0 1.4839638777533503e-08 -4.150927349031503e-09 -3.5698995882338282e-09 1.581737209446265e-08 -4.448854182152232e-05 0.001413936803737215 -0.0018164734852736788 12382992.361370075 -553886.4412827941 19866.783902531122 25423.94852427066 1414427.064120379 1074931.905080237
361.00448661982847 5.5 0.0 0.0 3040478.0 5.462140612732047e-09 -4.3465280015709856e-08 1.7039254272146356e-07 1.75933749354702e-07 0.026038101007864144 0.0028883612180412694 -0.00011043976765716709 34359250.61805631 14126.000548422566 -137680.83294564314 -53266.2793615221 1417349.915346108 1918044.9795451246
361.00448661982847 8.0 0.0 0.0 3040539.0 6.179201178399313e-09 -3.1333661235335275e-08 4.6832712370314765e-09 3.2278690851605034e-08 -0.0021630476344863393 -0.0006740075590156765 -0.0020382466074721443 45730629.269961074 -79278.4812174915 50760.12833315181 58182.44586380974 5356485.414492865 9595362.83259072
361.00448661982847 11.5 0.0 0.0 3040625.0 1.232283971622532e-08 -4.589586273147283e-09 6.135207533515893e-09 1.45105979308143e-08 2.2494776929904108e-05 -0.0036634634487972433 -0.0031049539069207214 12197199.037945643 -571846.8114133489 -14068.387525546827 14603.14639073062 1266330.3917037905 1005726.5304467747
361.00448661982847 12.0 0.0 0.0 3040637.0 1.4434365043581876e-08 -5.094703082754975e-09 -4.117237482296744e-09 1.585113681091803e-08 -3.864626041138949e-05 0.0018426663916201443 -0.0023219035880767927 12321500.451219607 -553677.3316284423 19884.763570699884 20888.733445607726 1348863.7780835698 1042633.2786454577
361.5034425698764 5.5 0.0 0.0 3040478.0 5.546514793022247e-09 -4.351878849092686e-08 1.7074078441886324e-07 1.762868805159249e-07 0.02590482188206039 0.003240623363270723 -3.5910976995690235e-05 34344153.19923165 16013.716061738978 -136700.22981373832 -53011.18038640282 1417438.4746275938 1920054.2000825747
361.5034425698764 8.0 0.0 0.0 3040539.0 5.898314092099157e-09 -3.22333263263145e-08 5.071928970560094e-09 3.315873789320308e-08 -0.0022644024816721904 -0.0007568875609226988 -0.0024117114041427926 47043267.238374546 -86463.28328378363 52589.9688617492 61687.10692190284 5394871.730953292 9733359.390796077
361.5034425698764 11.5 0.0 0.0 3040625.0 1.3051594374286366e-08 -3.443413447880338e-09 6.07388639109337e-09 1.4801800828813225e-08 -1.196266410221405e-05 -0.003777248373852196 -0.0023864058786991133 12204570.996119957 -572593.9041849681 -11446.677929187537 23065.587759516013 1256927.7339502363 1009523.9189309959
361.5034425698764 12.0 0.0 0.0 3040637.0 1.3933542347710132e-08 -6.099626867678825e-09 -4.457139182403754e-09 1.584976782074929e-08 -2.685877809529507e-05 0.002141122303219776 -0.0028876460702244823 12238534.941871725 -553832.4812294862 19504.805900399613 15707.001879337276 1303778.9458681268 1006546.5303776652
362.0023985199244 5.5 0.0 0.0 3040478.0 5.58965121964998e-09 -4.355512170695987e-08 1.7102678928761754e-07 1.7657422088656247e-07 0.02574301301604935 0.003549445073593413 3.464328942771904e-05 34328404.34966827 17672.538870640423 -135666.69448995643 -52684.60881029566 1417198.1849868891 1922415.8142186662
362.0023985199244 8.0 0.0 0.0 3040539.0 5.556313382980296e-09 -3.268352659808288e-08 5.094845441761908e-09 3.354166035504085e-08 -0.0022146550783066874 -0.0008019359719202007 -0.0027635345748909146 48217589.015252024 -91598.85887383958 54123.4748314339 61967.32737970505 5420414.688863167 9807818.101271119
362.0023985199244 11.5 0.0 0.0 3040625.0 1.3489567979244283e-08 -2.792694123868112e-09 5.697583259880215e-09 1.4907382055190223e-08 -2.8169840237342706e-05 -0.00379692732492219 -0.0019464802584777863 12144443.246175386 -572127.5246192357 -7626.467657801715 28421.578962060576 1209905.9184065682 965055.0752148593
362.0023985199244 12.0 0.0 0.0 3040637.0 1.3600568515376828e-08 -6.74543128633284e-09 -4.57924978061365e-09 1.5857043726159914e-08 -9.271723238599741e-06 0.0023039078861488626 -0.0032556031181767246 12171397.848638099 -553937.0285828295 18841.46225336049 10719.894489669718 1284677.3465981788 981293.3116675533
362.50135446997234 5.5 0.0 0.0 3040478.0 5.644689954513376e-09 -4.362070082445912e-08 1.715853526770525e-07 1.7713317396356914e-07 0.02558049410258292 0.0038090639699798535 8.933008018438096e-05 34319413.173387855 18943.47466658349 -134526.87541726726 -52283.75343793578 1416238.1258339141 1925722.9717814908
362.50135446997234 8.0 0.0 0.0 3040539.0 4.92164843484475e-09 -3.2975173064058026e-08 4.707945103948211e-09 3.3671195538955514e-08 -0.002037109377334026 -0.0007371674909427808 -0.0029155415921397134 48864175.145930335 -92652.07939512888 54388.443132726825 59325.63177428287 5412003.404242744 9803060.920023395
362.50135446997234 11.5 0.0 0.0 3040625.0 1.4106093563415576e-08 -1.9504547576743074e-09 4.6585415922475095e-09 1.4982928924221345e-08 -3.5257321355277185e-05 -0.0033689051591696303 -0.0013520463316509426 12076320.921503507 -570458.6186227216 -3737.5050944460527 30376.83435496036 1166279.6170991885 901043.939992401
362.50135446997234 12.0 0.0 0.0 3040637.0 1.3092964753067776e-08 -7.821180603294823e-09 -4.369809932852063e-09 1.5864798482920696e-08 -9.24179460910997e-06 0.0023764951852856355 -0.003850955569594161 12181138.416083049 -553751.4074846976 17638.204649017345 7508.1405777210275 1304216.4724738454 974080.1898114991
363.0003104200203 5.5 0.0 0.0 3040478.0 5.6865452862436395e-09 -4.370147580084971e-08 1.7233165200690853e-07 1.77877356816136e-07 0.025370839535834234 0.003985589860631566 0.00013190997273597747 34333243.108924285 19673.86776920958 -133045.53133868647 -51761.481499830305 1415160.9176588696 1930576.4515613173
363.0003104200203 8.0 0.0 0.0 3040539.0 4.42877754965765e-09 -3.28993587508443e-08 4.0106728361132e-09 3.343751446204463e-08 -0.0018325420123989434 -0.0006120539382977997 -0.002808065468456756 48837415.08507731 -88610.83648795876 53483.48966771327 55164.99168929495 5378920.509696166 9732266.626451636
363.0003104200203 11.5 0.0 0.0 3040625.0 1.4557031263971428e-08 -1.3919179420309913e-09 3.43569042221181e-09 1.50216032251843e-08 -3.842411731936474e-05 -0.0027386845480345695 -0.0009142967249247282 11997649.29994237 -568328.717782585 -246.3596535809123 31502.14279799522 1141169.3342753951 860915.9945735158
363.0003104200203 12.0 0.0 0.0 3040637.0 1.2629354012541036e-08 -8.897503226997865e-09 -3.806981332641111e-09 1.5910979018137185e-08 -1.4768715274319844e-05 0.00216750255982316 -0.004479239841986263 12303115.048723895 -553549.427382591 16229.067861067468 5231.45445527427 1331232.0634329699 983926.8504248826
363.51239678980636 5.5 0.0 0.0 3040478.0 5.720975845668441e-09 -4.380848982146715e-08 1.7336468154631613e-07 1.7890563477073582e-07 0.025010696891290245 0.004083497105580567 0.00016252564865819905 34394718.74730535 19754.503115246658 -130821.68798787725 -51020.83075283312 1413493.6124374082 1938692.3423391094
363.51239678980636 8.0 0.0 0.0 3040539.0 4.137567835008131e-09 -3.253013712773091e-08 3.2971646654760795e-09 3.295755731193583e-08 -0.0016546423554991817 -0.0004937709319965356 -0.002515665702939083 48387818.08992082 -80757.59369745405 51752.180091808514 50900.721334432616 5343695.0777936 9637674.528466303
363.51239678980636 11.5 0.0 0.0 3040625.0 1.4808195300148324e-08 -1.1110206254286114e-09 2.005952567482504e-09 1.498468753696427e-08 -4.025534510987299e-05 -0.0019813582801731376 -0.0006557567350081886 11841260.221393958 -565922.7181848108 3031.832383926956 32143.76782921722 1136304.6321078255 842125.5667367466
363.51239678980636 12.0 0.0 0.0 3040637.0 1.2254496083035091e-08 -9.871862676767319e-09 -3.0585304329532745e-09 1.603062554510507e-08 -3.8038205116289832e-06 0.001840357187509781 -0.0050851500581410945 12545626.172428288 -553595.7139992388 14960.233861504881 2283.024993819382 1325394.5221663553 991969.8989885423
364.0113527398543 5.5 0.0 0.0 3040478.0 5.744591358831754e-09 -4.3939097557855974e-08 1.7490027595758242e-07 1.8042658106309402e-07 0.024379617508428958 0.004078976727518992 0.00017259415308320034 34542044.16245592 19168.636669784224 -127194.10026506273 -49924.46447564819 1412487.0474745221 1951206.3165580893
364.0113527398543 8.0 0.0 0.0 3040539.0 4.074384872223847e-09 -3.222480993137048e-08 2.7008780774449764e-09 3.259346145454917e-08 -0.0015325977575320513 -0.00039556974237564714 -0.002156411083945511 47905979.51711224 -72155.96601484463 50126.089320119645 47553.6789275655 5329093.769917187 9546090.68169515
364.0113527398543 11.5 0.0 0.0 3040625.0 1.4849226562588617e-08 -1.0125203795634697e-09 5.418284946124526e-10 1.4893565897517381e-08 -3.627262837201693e-05 -0.0011427347808229764 -0.0005457094188285257 11615350.235346284 -563510.7867097268 6050.767233028774 31618.21014516398 1139005.9542580603 844934.7319101257
364.0113527398543 12.0 0.0 0.0 3040637.0 1.199947408337844e-08 -1.058000557350001e-08 -2.109994836100854e-09 1.6136169756833074e-08 1.0327340905444954e-05 0.0014053921613065574 -0.005568466658465156 12830310.000758562 -553859.398364228 13330.279579976373 -320.670301692256 1284326.8969312864 983113.8054395389
364.5103086899023 5.5 0.0 0.0 3040478.0 5.729675191346249e-09 -4.408898814849844e-08 1.7698820815626152e-07 1.8248696906935827e-07 0.023509643961642436 0.0038978808901917535 0.00013966022786254136 34789519.25787461 17764.218617442897 -121915.6277598055 -48428.148761777906 1411602.3894204742 1969332.2710937655
364.5103086899023 8.0 0.0 0.0 3040539.0 4.109051681959178e-09 -3.213661750851089e-08 2.200314580756514e-09 3.2472879066501477e-08 -0.001431616585709902 -0.0003315851593546067 -0.0018923068061357069 47643415.750040665 -65032.123736501846 49011.87381643086 44732.20688114528 5341234.871695727 9473032.006830128
364.5103086899023 11.5 0.0 0.0 3040625.0 1.4759921181629032e-08 -1.141751265018774e-09 -8.263819306960782e-10 1.4827062296168257e-08 -3.23541595260874e-05 -0.000322232059630856 -0.0005164022247368431 11380484.620719133 -561689.437620974 7781.500153855779 29910.24938783459 1131418.6338503629 850879.591515754
364.5103086899023 12.0 0.0 0.0 3040637.0 1.1837726163647146e-08 -1.098309713275219e-08 -1.0199320528270825e-09 1.61802485996152e-08 1.531268885371382e-05 0.0008454322217702031 -0.005895921271019853 13080126.46081959 -554474.1332595504 10918.541673589094 -1805.6116152805203 1236934.9487558934 965890.3613969046
365.00926463995023 5.5 0.0 0.0 3040478.0 5.634571502570405e-09 -4.4247016257017025e-08 1.791508641225694e-07 1.8462009359636245e-07 0.02278876109664198 0.0034531871846794813 4.4103710753606504e-05 35066971.01480144 15365.682444471624 -116534.03933456604 -46933.33824326206 1411537.6922184627 1988673.9009852502
365.00926463995023 8.0 0.0 0.0 3040539.0 4.1703489215580645e-09 -3.2141433394640795e-08 1.7059289503409624e-09 3.2455719748193575e-08 -0.0013151344078863422 -0.00028529697396907844 -0.0017402864237790058 47639779.41343722 -60505.842912359505 48089.45060588715 42013.52007918269 5372753.904352969 9423190.939968087
365.00926463995023 11.5 0.0 0.0 3040625.0 1.451986206441847e-08 -1.6852912327989538e-09 -2.099110099026102e-09 1.4767290344437634e-08 -3.8574679952422e-05 0.0004513772330569633 -0.0007115336899275402 11228163.702973142 -560887.6012953903 7864.713516526361 27639.121009234084 1107961.9475508633 859585.7927761247
365.00926463995023 12.0 0.0 0.0 3040637.0 1.1748351567837047e-08 -1.1128568130428045e-08 2.1512847489996056e-11 1.6182374856543306e-08 1.663612433063302e-05 0.00025524050223870744 -0.00605627574050668 13221160.61135427 -555392.7751249128 7929.758156133263 -2466.7057980763457 1212074.164160884 948183.90220478
365.5082205899982 5.5 0.0 0.0 3040478.0 5.4564679707135e-09 -4.440778684333241e-08 1.8069089488073573e-07 1.8614785539414456e-07 0.022531415703500025 0.0027462630967696675 -0.00010284651306179136 35274317.86689851 11933.10206399764 -113351.10530047404 -46001.331469030265 1412406.9135969677 2003054.6846632513
365.5082205899982 8.0 0.0 0.0 3040539.0 4.25908202984304e-09 -3.217063606625904e-08 1.1586830041028743e-09 3.247202104810564e-08 -0.001175349115160053 -0.0002452800408160078 -0.0016501957914950398 47840499.51107477 -58331.458857216516 47239.89130751357 38966.78746786744 5416529.069827968 9402549.48704303
365.5082205899982 11.5 0.0 0.0 3040625.0 1.4193209496771136e-08 -2.4516790707342677e-09 -3.18923694419549e-09 1.475225943275579e-08 -4.6126053036863345e-05 0.0011661973830476599 -0.0010837698507957098 11191369.818788953 -560679.672302594 7972.437055019856 25071.985496210295 1075648.4064915644 878903.4466085689
365.5082205899982 12.0 0.0 0.0 3040637.0 1.1711043993842174e-08 -1.1138642805261062e-08 8.997684790882674e-10 1.6187263458808028e-08 1.6624838749382094e-05 -0.000274234995019239 -0.0061186740823697934 13212380.834893826 -556329.3690287027 4970.078028760936 -2652.984609897656 1209789.0112644695 925707.6118720765
366.00717654004615 5.5 0.0 0.0 3040478.0 5.240580185647869e-09 -4.456341202180317e-08 1.814897844773628e-07 1.869542811527642e-07 0.022647784719935945 0.0018775088434120806 -0.0002749626107608665 35381251.86114421 7778.931781684358 -113036.71381125698 -45818.28274899062 1413529.5760591081 2011056.1272136038
366.00717654004615 8.0 0.0 0.0 3040539.0 4.434146554475666e-09 -3.2213944031759284e-08 5.760022614909015e-10 3.2522786232934144e-08 -0.0010272353171845456 -0.00020752679403891023 -0.0016026096216438252 48168290.908336505 -57805.16700769679 46661.881109757465 35489.078829757986 5466575.925978444 9400328.249910623
366.00717654004615 11.5 0.0 0.0 3040625.0 1.3863951917601616e-08 -3.389083904277831e-09 -3.995126287710001e-09 1.4820799119431991e-08 -4.956714520792713e-05 0.001744411563214974 -0.0015472378482198261 11237454.32510408 -560618.4680233721 8800.001610681822 22107.0508700544 1045777.0014737189 905343.7799047088
366.00717654004615 12.0 0.0 0.0 3040637.0 1.1706844776239861e-08 -1.0784204353583218e-08 1.6124151068814278e-09 1.5998411190856333e-08 2.104338788655811e-05 -0.0007125856801163312 -0.006084564337499377 13133586.985572558 -557083.989672703 2638.065727187509 -2347.021335260137 1216581.17835479 898551.4856921034
366.5061324900941 5.5 0.0 0.0 3040478.0 5.024635299388889e-09 -4.4695217990999e-08 1.8168254893923368e-07 1.871669256578518e-07 0.022910369076373636 0.0009922296401149615 -0.00046208695410171593 35428872.42644335 3437.2779329699233 -113881.25692849673 -46017.981690085995 1415206.9178119644 2014698.6716948668
366.5061324900941 8.0 0.0 0.0 3040539.0 4.672061840081814e-09 -3.2248054504666435e-08 2.576622915055082e-11 3.2584748657493896e-08 -0.0009037882165653836 -0.00017148525990220233 -0.0015873542963374247 48536491.30039568 -58175.85181013195 46294.720098993785 31989.627441324363 5519958.622645531 9400840.501640616
366.5061324900941 11.5 0.0 0.0 3040625.0 1.3506479785403498e-08 -4.451096731094201e-09 -4.5013107748720545e-09 1.4916402280545066e-08 -5.142386445432373e-05 0.0021436417832969954 -0.002108555206443065 11288806.691344755 -560758.7370811055 9238.225941959194 18874.89476771011 1018213.7747752479 906122.8325959494
366.5061324900941 12.0 0.0 0.0 3040637.0 1.1713042599188902e-08 -1.0174648545369165e-08 2.1352991961332665e-09 1.566136464709267e-08 1.9637573304986985e-05 -0.0010636250803811097 -0.005837998400063456 13084823.390116097 -558141.3143501781 368.4818465721063 -1517.241971800019 1225733.9623949165 874494.0342820942
367.00508844014206 5.5 0.0 0.0 3040478.0 4.787274874866354e-09 -4.4775151512081075e-08 1.8130557230324204e-07 1.8681392544953244e-07 0.023425485367897778 6.0455893938170276e-05 -0.0006791821627625061 35409666.53501205 -845.2111617115293 -116081.60241611645 -46627.64151152929 1417642.3238094985 2013374.545702541
367.00508844014206 8.0 0.0 0.0 3040539.0 4.925594575991576e-09 -3.2243577251862e-08 -3.9939963225969064e-10 3.262007473918598e-08 -0.0008239481980115825 -0.0001375122663841726 -0.0016272324231852953 48876469.80421321 -59180.21105388248 46223.8374280266 28946.362224529992 5565037.063703404 9400092.917861715
367.00508844014206 11.5 0.0 0.0 3040625.0 1.311801797121416e-08 -5.497149065518562e-09 -4.810398912495474e-09 1.501469217263434e-08 -5.421668706482606e-05 0.0023896105441578402 -0.0027142362553843964 11323677.386855774 -561325.5047694291 8721.651134147864 15816.843499906521 995299.2394730108 873145.7717195543
367.00508844014206 12.0 0.0 0.0 3040637.0 1.17445828062502e-08 -9.483004756638067e-09 2.448053482665453e-09 1.5292336981680676e-08 1.5492638246202112e-05 -0.001309669318215591 -0.005525619579928518 13028328.326111477 -560035.266924771 -2809.896654996171 -34.56279789861229 1235346.3496184351 853365.1466134313
367.50404439019 5.5 0.0 0.0 3040478.0 4.538463033566312e-09 -4.48043933022657e-08 1.8001844632423166e-07 1.8556581668745305e-07 0.02423694708022231 -0.000900973574558898 -0.0008891442863399822 35269207.6850948 -5238.223669235561 -120431.66479866303 -47888.31152237711 1421343.1605309495 2003730.565961902
367.50404439019 8.0 0.0 0.0 3040539.0 5.133211841871918e-09 -3.2161434682187027e-08 -6.386237626106745e-10 3.2574769146385175e-08 -0.0007950450114348922 -0.00010955493801654146 -0.001692269547948672 49137810.67592605 -60729.44364737106 46620.80194145876 26862.425429023653 5597014.049293981 9399243.470631626
367.50404439019 11.5 0.0 0.0 3040625.0 1.2726670565092088e-08 -6.516445570187153e-09 -4.877531345886442e-09 1.5107035399829378e-08 -6.690093679282582e-05 0.0025525765168908938 -0.003298986886869579 11360344.438235946 -562071.797218675 7615.705227524555 14051.224399981176 986274.9322817677 833681.9503448581
367.50404439019 12.0 0.0 0.0 3040637.0 1.1815119071588404e-08 -8.68623509966784e-09 2.5762302648807186e-09 1.4889079261666954e-08 7.476499312837498e-06 -0.0014542454281324855 -0.005168161744467596 12852168.620304976 -562509.1588291157 -6611.499011946031 2306.6367304643195 1253247.0891221121 833576.1012961129
368.003000340238 5.5 0.0 0.0 3040478.0 4.3387565796544954e-09 -4.482383485513574e-08 1.781964944618568e-07 1.8379878024152537e-07 0.024983114020241375 -0.001677661497297916 -0.001044237446694568 35069771.14356785 -9315.801114270238 -125467.24179146282 -49439.24925589335 1426067.764481444 1989602.9807095863
368.003000340238 8.0 0.0 0.0 3040539.0 5.225814224047462e-09 -3.203957597879932e-08 -6.988191842639481e-10 3.24704775366456e-08 -0.0007954507018896858 -9.117884929396769e-05 -0.0017839149631132638 49319877.75732441 -62716.67257790786 47444.954441564114 25885.533888138954 5612306.933990376 9389415.231269643
368.003000340238 11.5 0.0 0.0 3040625.0 1.2334148904230615e-08 -7.549560654545938e-09 -4.608976456394935e-09 1.5177936593753584e-08 -8.569570864916714e-05 0.002494123648802383 -0.0038974503689233465 11431249.18823812 -562782.0148650332 6605.587580239922 13454.3692124993 988228.9057366947 806493.1409939972
368.003000340238 12.0 0.0 0.0 3040637.0 1.1925920681904885e-08 -7.81965035434225e-09 2.562588580411697e-09 1.448935388510157e-08 -5.827137286201491e-06 -0.0015172118587696909 -0.004756874707065575 12564914.143365426 -565380.5672481873 -10365.352289699546 5481.970386974819 1278993.4558158182 814006.3022432796
368.50195629028593 5.5 0.0 0.0 3040478.0 4.218538512234807e-09 -4.4866736858736517e-08 1.7655900230976624e-07 1.8221937723565612e-07 0.02542806395980455 -0.002061222110666714 -0.0011205567445169591 34930862.43867251 -11950.377221962046 -129005.82085033528 -50749.15468051486 1432235.6019323694 1977779.9974850954
368.50195629028593 8.0 0.0 0.0 3040539.0 5.224671782944537e-09 -3.195357367741224e-08 -6.521305946846996e-10 3.238446140218844e-08 -0.0008187819093714339 -8.072174109359392e-05 -0.001887239273145106 49502563.03713125 -65448.680701045676 48782.36660772447 25828.437553037853 5613403.531822977 9363504.42713832
368.50195629028593 11.5 0.0 0.0 3040625.0 1.1977816076742193e-08 -8.539049810802086e-09 -4.190618438747964e-09 1.529525196061828e-08 -9.257371151006026e-05 0.002317624477926183 -0.004485182414685832 11563770.451836701 -563515.1966609375 6212.34532491625 12421.155210519308 991520.6344041876 789445.2828164666
368.50195629028593 12.0 0.0 0.0 3040637.0 1.2062600935373354e-08 -6.965422720040186e-09 2.4635914769533604e-09 1.4145414025762532e-08 -2.051115454982096e-05 -0.0015190339045039949 -0.004327130404627653 12264337.129425531 -568398.9638277146 -13874.985089983666 9077.134305525793 1304599.419360121 795991.0842797186
369.0009122403339 5.5 0.0 0.0 3040478.0 4.156703816788539e-09 -4.493818989568246e-08 1.7537617403399582e-07 1.8108981615906322e-07 0.025534903951591338 -0.0020892490691139737 -0.0011231384038419303 34890916.63246961 -12742.81156320158 -130433.51777558037 -51671.13572743321 1439061.155655834 1971003.4322165851
369.0009122403339 8.0 0.0 0.0 3040539.0 5.0410716579704964e-09 -3.198599633651586e-08 -5.010881522098889e-10 3.238467931656394e-08 -0.0008528625824810977 -7.881637424477681e-05 -0.002075279321605769 49839401.28146714 -69726.92992707735 50862.03753675963 26368.8103622696 5605721.283666889 9331057.257966708
369.0009122403339 11.5 0.0 0.0 3040625.0 1.1688809419393493e-08 -9.43682546859342e-09 -3.599356592484117e-09 1.5447890096950275e-08 -8.837665514833819e-05 0.0020645546516694637 -0.005019983990595635 11757824.381540984 -563875.2461483411 6609.255540881786 10646.184536543333 990132.1354326463 782571.7396137706
369.0009122403339 12.0 0.0 0.0 3040637.0 1.2201077979712472e-08 -6.1733912182264226e-09 2.2739748654992376e-09 1.3861746812332924e-08 -3.17323633593779e-05 -0.001491998236714793 -0.003909482951968332 12005515.961402835 -570873.5595499584 -16825.36048210885 12482.901331217749 1324390.6482211468 780851.0880890767
369.51299861011995 5.5 0.0 0.0 3040478.0 4.117726365571166e-09 -4.502232696288118e-08 1.7452368297952035e-07 1.8028444612974912e-07 0.02541534195685244 -0.0019373276595580375 -0.001080695927448681 34915708.662540615 -12082.530365442304 -130422.14378001793 -52261.3005363651 1445820.5380767433 1967922.8666436623
369.51299861011995 8.0 0.0 0.0 3040539.0 4.617812182719653e-09 -3.2145524463091066e-08 -2.8423891687966213e-10 3.2476756674950305e-08 -0.0009012556066098259 -7.619559807301735e-05 -0.0023432031930971826 50460121.38603766 -76133.266921188 53742.284165789526 27272.42655789805 5582529.263630769 9303603.986317214
369.51299861011995 11.5 0.0 0.0 3040625.0 1.1458779874153173e-08 -1.0227799377249633e-08 -2.7396103664947663e-09 1.5601826215727804e-08 -8.16045718744604e-05 0.001665349211836294 -0.005502001385446975 12015529.171052782 -563605.9329010192 7090.1336094258695 8817.00334877504 987273.8397640346 791163.4880311688
369.51299861011995 12.0 0.0 0.0 3040637.0 1.2329614590049427e-08 -5.46192665551974e-09 1.937966943563419e-09 1.3623793693526824e-08 -4.3698906161996995e-05 -0.0013846215362545871 -0.003507722115189627 11813740.90588686 -572288.8987909169 -18560.58149337716 15753.265928219089 1335825.654875283 767632.5394226665
370.0119545601679 5.5 0.0 0.0 3040478.0 4.085753335082695e-09 -4.509614908645339e-08 1.738380632919574e-07 1.7963860468129158e-07 0.025200952968461542 -0.001658174013106236 -0.0010094060050829612 34960528.48020846 -10612.27949345707 -129713.65870403766 -52662.523220660805 1452259.4484456875 1966316.68118923
370.0119545601679 8.0 0.0 0.0 3040539.0 4.04875363714703e-09 -3.2373244787359714e-08 4.08174431820555e-12 3.2625441004486986e-08 -0.000983373364891368 -7.467802251449398e-05 -0.0026230955926545975 51298786.96816698 -83838.3115990981 56857.6003095651 28552.38363773587 5531652.782213139 9289922.05080033
370.0119545601679 11.5 0.0 0.0 3040625.0 1.1305783082941465e-08 -1.0797871645450897e-08 -1.7274529510662234e-09 1.5728917854967176e-08 -7.565069658936297e-05 0.001147144711076325 -0.005877142344251188 12301723.99604832 -562876.6410650765 7058.465406061819 7266.138460903729 983957.5154805746 809514.6268569535
370.0119545601679 12.0 0.0 0.0 3040637.0 1.2444387266429483e-08 -4.915798762680507e-09 1.543231448446331e-09 1.346883124905488e-08 -5.918339608478616e-05 -0.001223167562227519 -0.0031630468124208347 11687950.100432817 -572789.9572903113 -18660.92340336826 19113.35340960668 1337784.9089012353 755117.8464775055
370.51091051021587 5.5 0.0 0.0 3040478.0 4.0490918620493405e-09 -4.514275529753041e-08 1.7324030854435127e-07 1.790711255487664e-07 0.024953160425568312 -0.0013178836777897548 -0.0009210592799679552 35001571.74002272 -8602.817389660006 -128677.06179621351 -52958.68105549084 1458250.3585188272 1964954.06786914
370.51091051021587 8.0 0.0 0.0 3040539.0 3.5294836484984017e-09 -3.2527669332340294e-08 4.761476236665616e-10 3.272206050325395e-08 -0.001136533485702038 -9.580530747295085e-05 -0.0028278916324718816 52174467.75846703 -91432.26097471344 59792.52970472478 30895.409028626542 5449333.953669318 9282675.400219271
370.51091051021587 11.5 0.0 0.0 3040625.0 1.1236567968273454e-08 -1.1118958926868696e-08 -6.644987296960556e-10 1.5821923583584574e-08 -6.699389961176475e-05 0.0005718755061233832 -0.006120490174526076 12581951.50561319 -562140.0713857899 6407.040277705302 5729.126032551694 977819.5051698448 825872.014628384
370.51091051021587 12.0 0.0 0.0 3040637.0 1.2559209276052366e-08 -4.498714617389481e-09 1.0641420391529807e-09 1.3382995521477478e-08 -7.562859488834896e-05 -0.0010117578405135792 -0.0028842213197605164 11606613.115754921 -572761.2198875993 -17426.540563256167 22252.171442063027 1331155.7276999273 741845.2725911912
371.0098664602638 5.5 0.0 0.0 3040478.0 4.003662258764723e-09 -4.515069438105539e-08 1.7260532589491081e-07 1.7845787469837834e-07 0.024718306432082858 -0.0009392520136469177 -0.0008201908242404659 35006591.6339995 -6261.213800462449 -127720.3405434397 -53182.259938096184 1463586.3982811887 1962254.3844312597
371.0098664602638 8.0 0.0 0.0 3040539.0 3.2876923705702627e-09 -3.258099796254233e-08 1.1904811781677992e-09 3.2768088055214095e-08 -0.0013569706348988103 -0.00015805463724758004 -0.0029335188384218324 52809091.73581722 -96646.79996318989 62214.81807374486 34909.3066166145 5349601.7835958 9249850.136166621
371.0098664602638 11.5 0.0 0.0 3040625.0 1.1247100235589302e-08 -1.1231212111652048e-08 3.539966237685849e-10 1.5898512597597053e-08 -5.588449164283249e-05 -1.8049584922233925e-06 -0.006231990085308643 12803282.583504355 -561729.5686366749 5220.89118838695 4284.265628245179 967564.8781528748 830414.7858087677
371.0098664602638 12.0 0.0 0.0 3040637.0 1.2673362622627582e-08 -4.1902437505974285e-09 5.176177186851041e-10 1.3358150731172763e-08 -8.869055011981151e-05 -0.0007432983834390738 -0.002651885142783135 11567553.86643213 -572307.116645553 -15118.95205543338 24476.031073147777 1315910.3155631293 730475.7117530241
371.5088224103118 5.5 0.0 0.0 3040478.0 3.9539246317421256e-09 -4.512261850446086e-08 1.7187624238793357e-07 1.777445552417522e-07 0.024552593244299953 -0.0005472650647442271 -0.0007140327350621676 34961812.254183725 -3886.560246726147 -127168.02559692631 -53448.052743824366 1467260.342736916 1958158.7178192858
371.5088224103118 8.0 0.0 0.0 3040539.0 3.243763878000564e-09 -3.248582920082927e-08 2.073068971127605e-09 3.271312760835816e-08 -0.0016045331991901097 -0.0002516861857723973 -0.0029570235908653753 53014738.26018875 -98154.04080267568 64149.99610989222 40167.21998262753 5258207.482348003 9167635.468310863
371.5088224103118 11.5 0.0 0.0 3040625.0 1.1320467697709894e-08 -1.1226691089945353e-08 1.2540833057564037e-09 1.5992632887105502e-08 -4.5681596939532424e-05 -0.0005315181681510449 -0.006250499363012093 12944990.38445625 -561608.0051797114 3770.3158671338724 3206.446386976469 958124.997830166 825663.5551097479
371.5088224103118 12.0 0.0 0.0 3040637.0 1.2785669897796606e-08 -3.995055367488358e-09 -5.456158620081954e-11 1.3395402162361852e-08 -9.761495798719096e-05 -0.00044003826813524693 -0.00247221147095915 11564652.91622094 -571280.1000458521 -11775.23584894779 25878.802441837255 1296073.1689446615 724201.2291107601
372.00777836035974 5.5 0.0 0.0 3040478.0 3.9063206337085596e-09 -4.506862285241245e-08 1.710736837561852e-07 1.7695379447928658e-07 0.024457888159793585 -0.0001489414289886855 -0.0006063115198055867 34869619.35189751 -1524.8075687052112 -127114.20044039137 -53781.39499467901 1470406.020413959 1952180.5353339582
372.00777836035974 8.0 0.0 0.0 3040539.0 3.4077526390668837e-09 -3.2252086451352495e-08 2.9524420414635606e-09 3.256573003208717e-08 -0.0018303839017366618 -0.0003585985178432031 -0.002822303802249176 52865174.71484506 -96269.02123721794 65932.64782760845 45879.20068362271 5199657.154848317 9046651.966215938
372.00777836035974 11.5 0.0 0.0 3040625.0 1.143333954208053e-08 -1.103572057599287e-08 1.994504169905184e-09 1.6015193679742488e-08 -3.670565991363086e-05 -0.0009842207940070863 -0.006224334949576356 13071956.012228515 -561407.6203602587 2570.6392713163686 2848.051773145964 953663.4339466022 820952.0527809458
372.00777836035974 12.0 0.0 0.0 3040637.0 1.2900634048435748e-08 -3.881753328246353e-09 -6.193652941131502e-10 1.3486214484449044e-08 -0.00010031069147579694 -0.00012067805935361482 -0.002342823824850372 11627010.139115615 -569851.5857505908 -7753.6516357937 26444.429276118797 1275847.6212182636 726383.3376319613
372.5067343104077 5.5 0.0 0.0 3040478.0 3.8616222772642895e-09 -4.500005343472494e-08 1.7030336555206078e-07 1.7619067300540968e-07 0.02439599529478419 0.00023311503976668202 -0.0005060735685255281 34751159.29190074 685.6595778859287 -127263.519978533 -54072.47916946317 1473096.0205556997 1945329.3402580123
372.5067343104077 8.0 0.0 0.0 3040539.0 3.825405210334248e-09 -3.209447149405884e-08 3.6406288487403538e-09 3.2526035785513246e-08 -0.0019665174328117427 -0.00045006600811522865 -0.0026080282318313762 52646841.56008276 -92083.34546232368 68046.62377843444 50973.72859335953 5171451.518728764 8917752.832598928
372.5067343104077 11.5 0.0 0.0 3040625.0 1.163297534461928e-08 -1.0565808410564177e-08 2.5708775608315e-09 1.5923939028081453e-08 -3.2697833798741364e-05 -0.0013527195595615378 -0.006037267310635177 13226799.234085722 -561056.6781141621 1577.0591492410272 3039.083348640212 957172.0752479464 819888.088358907
372.5067343104077 12.0 0.0 0.0 3040637.0 1.3024895790394316e-08 -3.866905452931379e-09 -1.1591663809558645e-09 1.363614809362528e-08 -9.745615126567738e-05 0.00019353385987282455 -0.0022382117273877077 11761157.314518347 -568396.638733312 -3826.940776844211 25956.530296802597 1261016.6069280067 739550.2904402318
373.00569026045565 5.5 0.0 0.0 3040478.0 3.822328542476836e-09 -4.492928357175575e-08 1.6958180487401197e-07 1.7547432650415088e-07 0.024432629660676275 0.0005993902438129396 -0.0004074014468244809 34616285.442106426 2761.896232459505 -127880.0221446762 -54420.303625566536 1475086.7063736767 1938327.9045173055
373.00569026045565 8.0 0.0 0.0 3040539.0 4.294091918646659e-09 -3.209917772964933e-08 4.0574526436234176e-09 3.2638311204482516e-08 -0.002037355638041039 -0.00050674014137148 -0.0024166890247341796 52621888.96314132 -87614.43643706774 70552.6509626426 54578.76887477712 5152322.495103531 8814302.215677159
373.00569026045565 11.5 0.0 0.0 3040625.0 1.1871585139626766e-08 -9.97534302668993e-09 2.949878362808584e-09 1.5784289169389437e-08 -2.9163643337909775e-05 -0.0016227375156101466 -0.005756799470986647 13396158.366989888 -561064.4333391936 41.15053258658096 3566.2342700790964 970301.9924449058 823026.2994075489
373.00569026045565 12.0 0.0 0.0 3040637.0 1.3180344588141966e-08 -4.090533714245289e-09 -1.6987573449656783e-09 1.3904665621532054e-08 -9.416949233208108e-05 0.0005130451273294948 -0.002234689841685965 11925884.620406955 -566943.4266307487 -313.90046544380266 24501.314562925923 1256918.3832005167 766549.5699337369
373.5046462105036 5.5 0.0 0.0 3040478.0 3.803511706606378e-09 -4.487674127373225e-08 1.6900427734366988e-07 1.7490235667110916e-07 0.024527990939261095 0.0009667871963644762 -0.0003079393762985655 34485560.14391637 4704.682099246028 -128879.93244857658 -54814.120334413965 1476144.2914735205 1932497.3782654703
373.5046462105036 8.0 0.0 0.0 3040539.0 4.654857274201666e-09 -3.224916600091576e-08 4.3262396610330306e-09 3.2869328462907556e-08 -0.002073477762152092 -0.0005535678751773667 -0.0022847197052926534 52856853.03334273 -84169.52801318238 72860.68984438386 56373.0821047295 5122699.48124661 8753534.993613089
373.5046462105036 11.5 0.0 0.0 3040625.0 1.208814456735644e-08 -9.259703734294651e-09 3.1467921653519766e-09 1.5548879485678058e-08 -2.5056597754598497e-05 -0.001788348507919728 -0.005426725368535892 13471493.664679732 -561506.0527086622 -2237.441649572696 4602.124996437498 993897.3458710621 827075.85616119
373.5046462105036 12.0 0.0 0.0 3040637.0 1.3374612828118385e-08 -4.5262219392841604e-09 -2.2026436815654633e-09 1.429050707755559e-08 -8.617829614162498e-05 0.0008347846297635609 -0.0023601332607531165 12094837.309635017 -565294.655347583 3507.465258277644 22096.43474003116 1259703.156111522 802264.3702725142
374.00360216055157 5.5 0.0 0.0 3040478.0 3.809634491653374e-09 -4.485639622657743e-08 1.6876355393860098e-07 1.7466466939648323e-07 0.02465433320992158 0.0013196364225022655 -0.0002170584901402773 34398539.48647455 6352.624954220674 -130038.44488813267 -55181.33674360484 1476898.8859178503 1929624.4693596459
374.00360216055157 8.0 0.0 0.0 3040539.0 4.884912396031459e-09 -3.2476279924003664e-08 4.356478953596504e-09 3.312929271343224e-08 -0.0020323838639227224 -0.0005611356973449842 -0.0021767012191100943 53222221.398839995 -81194.65422260309 74272.97867924708 56646.99503521585 5075441.669132051 8731562.033997377
374.00360216055157 11.5 0.0 0.0 3040625.0 1.2274724809802352e-08 -8.388113997492894e-09 3.192490773983814e-09 1.5205963400366496e-08 -2.399339303174949e-05 -0.0018701939073018142 -0.005017536092581674 13317031.434734201 -562454.1653912927 -4981.195431398339 6403.672591842158 1029081.6075057844 824810.2862225636
374.00360216055157 12.0 0.0 0.0 3040637.0 1.3565185034761321e-08 -5.20431182862753e-09 -2.6423308954033666e-09 1.4767566461597797e-08 -7.183720037636563e-05 0.0011412392926548275 -0.0026088568901407225 12285656.056760855 -563541.1999149716 7875.461703892661 18239.810428153283 1254147.2446586052 835933.5866415462
374.5025581105995 5.5 0.0 0.0 3040478.0 3.847359045309577e-09 -4.489037409869932e-08 1.6898557670286016e-07 1.7488874461194731e-07 0.024850272482314712 0.0015659467216114374 -0.0001550269626036804 34388388.37604604 7337.59490986513 -131349.83524317708 -55523.510104367786 1477524.2202176405 1931308.1124920016
374.5025581105995 8.0 0.0 0.0 3040539.0 5.080827077397206e-09 -3.2753138526659424e-08 4.211018600958312e-09 3.3411308935666845e-08 -0.00198136217140506 -0.0005483015729909144 -0.0020570212407197445 53548678.614531085 -77960.12875070804 74524.56140746953 55804.7278108653 5015235.992505458 8736587.627686473
374.5025581105995 11.5 0.0 0.0 3040625.0 1.2440037445643731e-08 -7.392478042676354e-09 3.110870116092819e-09 1.4801377508180432e-08 -2.561885997511993e-05 -0.0018810818591074282 -0.004530876836377921 12975064.523646643 -564314.2124688057 -7906.113098981325 8848.531432643389 1071254.1324240498 814046.5869891352
374.5025581105995 12.0 0.0 0.0 3040637.0 1.3680627192164092e-08 -6.1116680505786174e-09 -3.0045746734877244e-09 1.528199972843891e-08 -4.3957633093199494e-05 0.0014128706610755585 -0.0030052247248195506 12501609.189154427 -561694.2890679259 12170.011017966284 12619.412338932241 1241137.2655875632 865934.9032235933
375.0015140606475 5.5 0.0 0.0 3040478.0 3.924074358171627e-09 -4.501175460069727e-08 1.6973789043743704e-07 1.7564853504072624e-07 0.025158672943235868 0.0016343729172169903 -0.00014438729519201956 34484644.482960075 7143.066973965748 -132951.18575312773 -55915.78111706514 1478097.6007987421 1939163.3806051284
375.0015140606475 8.0 0.0 0.0 3040539.0 5.297141093932497e-09 -3.3099002613220307e-08 4.0198792238426806e-09 3.376037776348593e-08 -0.001965927426730066 -0.0005286811645437637 -0.0019390310215406505 53829274.37325171 -74524.39259411584 73820.555287706 54628.427270921355 4965624.572473988 8771665.494183095
375.0015140606475 11.5 0.0 0.0 3040625.0 1.2581254677801628e-08 -6.334163792751607e-09 2.9526260579250164e-09 1.4391928323162555e-08 -2.703357379082777e-05 -0.0018343173304157482 -0.003991976226796732 12573388.183239432 -566770.3181917384 -10672.84577343827 11592.715736715109 1110374.3073254686 799231.4409540647
375.0015140606475 12.0 0.0 0.0 3040637.0 1.3666091767183824e-08 -7.1471742494477225e-09 -3.1199936887654253e-09 1.5734628198943696e-08 -4.233571116144039e-06 0.0016547797660816316 -0.0035143000102424485 12708829.277450148 -559583.5680402566 15356.891626928973 6012.320870525163 1237245.302367339 897435.2335691497
375.50047001069544 5.5 0.0 0.0 3040478.0 4.039755144048529e-09 -4.5249717880657367e-08 1.710177481150358e-07 1.7694893828514707e-07 0.025590554856099297 0.0014965432532582947 -0.00019444973562095358 34696530.205315255 5650.907122951148 -134618.24750455315 -56336.84206545008 1479064.030268547 1953230.171376692
375.50047001069544 8.0 0.0 0.0 3040539.0 5.509138308784047e-09 -3.3561828592350453e-08 3.914069817993809e-09 3.4235462402423524e-08 -0.0019934941485894907 -0.0005165383167541318 -0.0018569451453159442 54173284.493420444 -71841.04478188472 72672.66799746902 53504.27036408165 4939583.0354646165 8824897.632468548
375.50047001069544 11.5 0.0 0.0 3040625.0 1.269829983670115e-08 -5.298919177164501e-09 2.6383273600610056e-09 1.4010215360505086e-08 -2.8303940438678348e-05 -0.0017573313053972873 -0.0034303909797820443 12217891.798296746 -568891.063708299 -12748.481296702083 14445.970596809366 1137794.821666193 786472.537152174
375.50047001069544 12.0 0.0 0.0 3040637.0 1.3505979492150526e-08 -8.12623258505618e-09 -2.5386307729659825e-09 1.5965330697178476e-08 3.4782669660703795e-05 0.0016176388211879705 -0.004081242294492159 12920286.486719638 -557725.9057087416 16136.035476671408 -349.48175341701614 1247845.185893049 943370.3215255179
376.0125563804815 5.5 0.0 0.0 3040478.0 4.181380232144526e-09 -4.5622468414535264e-08 1.7271307696799765e-07 1.7868603896397312e-07 0.02606402230962247 0.0011840122815256014 -0.00030007622322063293 35011973.38583209 3220.811247222133 -135790.13903267478 -56671.93493866456 1480862.9800153305 1972407.0195369753
376.0125563804815 8.0 0.0 0.0 3040539.0 5.695989333227015e-09 -3.4117397957425293e-08 3.9254307657436405e-09 3.481163806209369e-08 -0.0020349449581163665 -0.0005180562953914732 -0.0018524753275122078 54648457.439497 -70725.53271996578 71493.59156936046 52535.15607219549 4914808.697928528 8877969.048842108
376.0125563804815 11.5 0.0 0.0 3040625.0 1.2812217599219116e-08 -4.355608016812147e-09 2.007440101185127e-09 1.3680426044743798e-08 -3.639933801797746e-05 -0.0015242023008748278 -0.0028727017011066403 11951794.171583304 -570348.0538808529 -13439.424209423723 17482.464651175964 1147124.5360809222 778352.3950075818
376.0125563804815 12.0 0.0 0.0 3040637.0 1.3277094736145671e-08 -8.890459696717884e-09 -1.3844428110153126e-09 1.6038647079742235e-08 7.524445259197795e-05 0.001177704265621166 -0.004606156409389233 13141110.485114744 -556722.790671882 13519.662590182808 -7004.482456910926 1285674.1438980305 991487.2311243443
376.51151233052946 5.5 0.0 0.0 3040478.0 4.303998225748961e-09 -4.606462249420909e-08 1.7440624879531664e-07 1.8043839243662956e-07 0.026419361434668533 0.0008212771181356003 -0.00042501091492769526 35361808.561169654 906.9679134690107 -136107.94132819382 -56885.845158085634 1483853.301416556 1992482.852970705
376.51151233052946 8.0 0.0 0.0 3040539.0 5.835691568772504e-09 -3.4599161990183765e-08 3.997998542087732e-09 3.531488777911315e-08 -0.0020540500467821376 -0.0005327364860791834 -0.0018974580900436595 55075557.28503456 -70660.605387499 70587.98105928105 51683.1454071622 4870681.464602226 8914978.582911665
376.51151233052946 11.5 0.0 0.0 3040625.0 1.2941732892085655e-08 -3.6501162060872364e-09 1.2627532367341648e-09 1.3505789288483476e-08 -5.0720457800423684e-05 -0.0011750461925043748 -0.002402499922087507 11780304.402880523 -571271.1001547589 -12644.013434714665 20979.517059221722 1140549.2976350656 774200.6499360986
376.51151233052946 12.0 0.0 0.0 3040637.0 1.3072807227429023e-08 -9.28682008545275e-09 8.807938836771906e-12 1.6035691244373462e-08 0.00011307976949376301 0.00050964688862923 -0.004978864429424485 13258388.938786063 -556799.796867647 7719.9978396719525 -12523.70209002972 1361831.3206024668 1014484.0347252968
377.0104682805774 5.5 0.0 0.0 3040478.0 4.371647848603447e-09 -4.648932809764882e-08 1.757075779243033e-07 1.8180627566700814e-07 0.02661422800528568 0.0005753780490175888 -0.0005219598412757893 35651992.20724942 -274.26632654138893 -135384.270928074 -56929.08761794196 1488075.6678639932 2007991.2921654284
377.0104682805774 8.0 0.0 0.0 3040539.0 5.976716664247413e-09 -3.4869631553014595e-08 4.037770558934528e-09 3.5607807259283494e-08 -0.0020330569707469816 -0.0005505011659541983 -0.001911171667451681 55179062.015211925 -69816.66120842495 69885.33257635467 50900.45543477013 4817966.722065354 8909339.350061353
377.0104682805774 11.5 0.0 0.0 3040625.0 1.3118703272977129e-08 -3.1446338985507144e-09 4.5960636254940347e-10 1.349816046462743e-08 -6.495517791932001e-05 -0.0007849392638985816 -0.002031521016979166 11685245.071071275 -571669.3915438685 -10323.7300631642 24671.79194140479 1121145.8695079084 773444.511354484
377.0104682805774 12.0 0.0 0.0 3040637.0 1.2887505525438804e-08 -9.442820578837621e-09 1.3132062895180214e-09 1.6030569856095715e-08 0.00013138429865316986 -0.0002574009263697142 -0.005174730145465453 13218770.908425903 -557933.6744992923 1418.3736331181112 -14357.863452851156 1421066.835555766 1002018.8432688809
377.50942423062537 5.5 0.0 0.0 3040478.0 4.377831005025498e-09 -4.680603969846317e-08 1.7632709294831885e-07 1.8248620348992892e-07 0.026598107815407994 0.0005483113188166215 -0.0005462535819184746 35803846.86042889 135.25697259382613 -133880.24372923904 -56813.251740107655 1491405.8437642008 2016099.4049421195
377.50942423062537 8.0 0.0 0.0 3040539.0 6.1425674412623045e-09 -3.493511870362312e-08 3.965188398186605e-09 3.569196509916213e-08 -0.0019588032573144985 -0.0005611786685794846 -0.0018761246758558796 54821635.71561299 -67193.50642520993 69585.37722336594 49882.56597074783 4770852.801531964 8845302.274301784
377.50942423062537 11.5 0.0 0.0 3040625.0 1.3362512146344845e-08 -2.835000861330664e-09 -4.018209623557036e-10 1.366584870510235e-08 -7.422483251709474e-05 -0.00035511498235936005 -0.001752461991861115 11706779.20133829 -571349.7304455268 -6276.589371876595 27707.759101875232 1091623.5409779244 778039.3029589159
377.50942423062537 12.0 0.0 0.0 3040637.0 1.2710345364797407e-08 -9.155198969975085e-09 2.3111469376728877e-09 1.5833886056169992e-08 0.00012301618972948176 -0.0009140266249994283 -0.005253050478262741 13081810.755341785 -559081.7832682227 -2766.996029418418 -11926.837163946568 1453747.0651824523 976665.4702503196
378.0083801806733 5.5 0.0 0.0 3040478.0 4.352723140016466e-09 -4.698631553015026e-08 1.763339753381278e-07 1.8253857374368834e-07 0.02639274092582347 0.0006315039670097491 -0.0005185798046963055 35837162.20359335 1292.3802874878802 -132420.17754164175 -56683.418192945064 1494945.8553414934 2017316.8899271165
378.0083801806733 8.0 0.0 0.0 3040539.0 6.237062032852975e-09 -3.4928714639648844e-08 3.6722620132279536e-09 3.5670738112260484e-08 -0.0018000453316361208 -0.0005494955852393656 -0.0018322192681132416 54203179.92343232 -63902.733047050686 69726.14978344573 48095.40733470324 4736543.246833973 8746039.055347778
378.0083801806733 11.5 0.0 0.0 3040625.0 1.3646748800104606e-08 -2.679185611763827e-09 -1.301383642814408e-09 1.3968013020513107e-08 -7.436606592293035e-05 0.00011783092991825587 -0.0015659554557452106 11852768.561968459 -570087.8036316219 -912.6617542489221 29557.60120670336 1058524.9634931572 789526.540151097
378.0083801806733 12.0 0.0 0.0 3040637.0 1.258469515749036e-08 -8.423590535650882e-09 3.0151213172039504e-09 1.5440932169941233e-08 8.070838351929969e-05 -0.0014587884526827204 -0.004975811487188625 12903000.632639928 -559919.9356513446 -5089.731857590132 -6138.59717048013 1468171.6920309141 940410.286811875
378.5073361307213 5.5 0.0 0.0 3040478.0 4.32100470820734e-09 -4.7043863004005526e-08 1.7580493030596322e-07 1.8204167008658369e-07 0.026168344952791085 0.0007417891380256163 -0.0004725268435612518 35763404.98307441 2504.922018640784 -131439.45476417305 -56634.276814242345 1497765.5398707374 2012956.400016922
378.5073361307213 8.0 0.0 0.0 3040539.0 6.199309056080183e-09 -3.4996284225611145e-08 3.020033369965837e-09 3.56692016160758e-08 -0.0015382794941237417 -0.0005022739080841032 -0.001819620748936531 53622403.297611155 -61484.385386124675 70092.18869105793 44692.28170548918 4719982.241467985 8646147.546875497
378.5073361307213 11.5 0.0 0.0 3040625.0 1.392899049041709e-08 -2.695071235500116e-09 -2.192818060806808e-09 1.4355787546991297e-08 -6.65749325126643e-05 0.0006201299757157917 -0.0014358664753617984 12056144.530875579 -568075.2124139785 4469.85444144477 29825.661294526282 1030035.0913356503 805703.0239125837
378.5073361307213 12.0 0.0 0.0 3040637.0 1.2491831840799734e-08 -7.577551618105183e-09 3.3642048810658692e-09 1.4992765780390686e-08 3.0498687622379746e-05 -0.001831227571800686 -0.004565029098755612 12626939.33209614 -561362.8936389573 -7659.744967285711 1146.8619702123196 1474171.0885666758 895215.6305318266
379.00629208076924 5.5 0.0 0.0 3040478.0 4.299566665594436e-09 -4.7024422424214105e-08 1.749299067525584e-07 1.8119121075345128e-07 0.025918552501464555 0.0008047564514755603 -0.00043978588987917295 35607967.27546055 3196.9690464744385 -130718.11472340138 -56589.87579250496 1499980.1307078723 2004428.9596456145
379.00629208076924 8.0 0.0 0.0 3040539.0 5.916399784789071e-09 -3.520867849117576e-08 2.0222809591968977e-09 3.575953645933299e-08 -0.0012439269347685785 -0.00040279799798503504 -0.0019360326506678873 53247428.51906894 -61344.13670140604 70525.85531896786 39321.94568049708 4708110.329945357 8576584.924946263
379.00629208076924 11.5 0.0 0.0 3040625.0 1.4112874418335391e-08 -3.161197918810341e-09 -3.0923527191236783e-09 1.4789490930017435e-08 -6.556886854858675e-05 0.0011383492780634404 -0.0015095510831977235 12194354.816059198 -565970.3669017707 8632.971413579533 28177.05492608683 1007689.2180288633 824702.1926186607
379.00629208076924 12.0 0.0 0.0 3040637.0 1.242216069643067e-08 -6.65004841121369e-09 3.4472895634219532e-09 1.4505758359131402e-08 -1.1434296700972645e-05 -0.0020241431356693906 -0.004104601329633105 12196188.289656337 -563431.6364589253 -10882.813405600984 8992.243660992865 1479901.930971918 849006.5917095355
379.5052480308172 5.5 0.0 0.0 3040478.0 4.2886400112714945e-09 -4.698222666858263e-08 1.739729766292519e-07 1.8025625829115223e-07 0.025651425504807302 0.0007552190564804625 -0.0004412505795576962 35425025.03289232 3014.743827854745 -130076.9152214461 -56536.71078328821 1502177.4341947753 1994344.1546276354
379.5052480308172 8.0 0.0 0.0 3040539.0 5.351649457827055e-09 -3.539605894819637e-08 1.025247819861818e-09 3.581301822069433e-08 -0.0010394716394354932 -0.00028641356549228674 -0.002092170845957878 53033160.36339183 -63594.80170841118 70369.47052290785 33261.97211702158 4673816.326824261 8545413.021663902
379.5052480308172 11.5 0.0 0.0 3040625.0 1.4103384463789185e-08 -3.988394943601446e-09 -3.889187725527427e-09 1.5163724104717446e-08 -6.242479356733454e-05 0.0016781535823483928 -0.0018335212453400218 12220687.941204112 -564058.1952021046 12017.503923306329 24094.480656405667 997460.2293845345 851091.2231952948
379.5052480308172 12.0 0.0 0.0 3040637.0 1.2383556170213259e-08 -5.7223528908470164e-09 3.3629043405693306e-09 1.4050156996704063e-08 -4.136740544679387e-05 -0.0021116204286855582 -0.0036189074084933322 11672033.150311466 -565245.6143102397 -13866.24703675538 16670.959631032998 1501522.9490546787 819560.2254713712
380.00420398086516 5.5 0.0 0.0 3040478.0 4.2723746992761976e-09 -4.696289935033932e-08 1.7315655723862946e-07 1.7946297784138064e-07 0.025432481554469952 0.000643316816851987 -0.0004647639800626784 35273705.79572004 2191.3206598518072 -129656.4373626051 -56558.304004464626 1504907.9292782368 1985569.4414136603
380.00420398086516 8.0 0.0 0.0 3040539.0 4.825171204940667e-09 -3.5381671417905625e-08 4.454164753794162e-10 3.571194961519418e-08 -0.0010000266783079307 -0.000214340116147312 -0.0021183065967263267 52698083.908439144 -66096.0789564453 69343.59348082483 28731.609207635527 4603317.688050859 8542152.082589228
380.00420398086516 11.5 0.0 0.0 3040625.0 1.3916512023860465e-08 -5.193629594622197e-09 -4.431737782994621e-09 1.550107722236137e-08 -4.0179772954103646e-05 0.0021267635238216382 -0.0023916983752431515 12209410.295259949 -563023.3298284386 14573.9847625304 17151.04201908573 1002096.7225374614 886523.7705700268
380.00420398086516 12.0 0.0 0.0 3040637.0 1.2406492479521566e-08 -4.884270618032982e-09 2.766117885618647e-09 1.3617215694544345e-08 -5.81661247058903e-05 -0.002013331822553615 -0.003164128878378332 11269024.949426439 -566226.7534260759 -15953.782248313739 22412.5387480407 1526761.716373642 813806.7373842114
380.5031599309131 5.5 0.0 0.0 3040478.0 4.242069523266294e-09 -4.700280675342383e-08 1.726066131757631e-07 1.7894217476198127e-07 0.025295559114259163 0.0005155712702080514 -0.000495626524057231 35186384.63954152 1186.0637132762836 -129424.34389425759 -56644.72015880707 1506823.8716342007 1980798.2201485517
380.5031599309131 8.0 0.0 0.0 3040539.0 4.61950764349513e-09 -3.526498538781318e-08 3.010584290068973e-10 3.556753690443946e-08 -0.0009988213240453398 -0.00018398922916168235 -0.0020620732906274923 52141131.535246365 -66790.60774787102 68109.58758303616 26809.594447178286 4529923.108029879 8519548.454160614
380.5031599309131 11.5 0.0 0.0 3040625.0 1.3598462299873367e-08 -6.668233590498962e-09 -4.733239127868478e-09 1.586779974603036e-08 -1.8597595003487674e-05 0.002437655502618737 -0.0031813895982695374 12251192.325784665 -562996.2152445139 15076.74150542029 9329.622745159973 1013814.5370804017 907590.7487629148
380.5031599309131 12.0 0.0 0.0 3040637.0 1.2522642106709474e-08 -4.228259772856502e-09 1.924809444511126e-09 1.3356632713269046e-08 -7.607669763189294e-05 -0.0016264661929418433 -0.0027740754763678644 11078092.662579415 -566486.0235829065 -17190.8582509788 26357.51893950972 1524173.5361418233 819660.2670523188
381.00211588096107 5.5 0.0 0.0 3040478.0 4.200455634320193e-09 -4.7099127060664163e-08 1.7229236470719076e-07 1.7866345606700915e-07 0.025203698345182064 0.0003846846583425182 -0.0005257593519170307 35159194.85672036 248.47303397460087 -129190.81615037695 -56781.61160734194 1509431.8922019054 1978786.5775953815
381.00211588096107 8.0 0.0 0.0 3040539.0 4.678618566773107e-09 -3.517170310971329e-08 2.9209657821947545e-10 3.5482721030695734e-08 -0.0010162036187193926 -0.00018712775345070334 -0.0019481001154668942 51513870.75723024 -65838.79394090414 66770.95229476737 27056.051254403363 4485070.468746168 8463279.495681673
381.00211588096107 11.5 0.0 0.0 3040625.0 1.3230065127956792e-08 -8.16157779457431e-09 -4.238974197249109e-09 1.61125689333455e-08 -1.607530313371986e-05 0.002494645375001624 -0.00407242592262816 12361882.205369964 -563044.3973259095 13353.931407692951 4943.134196284578 1016469.4988564774 915161.2712013123
381.00211588096107 12.0 0.0 0.0 3040637.0 1.2693396801543533e-08 -3.737049816159974e-09 1.1221006354308032e-09 1.3279569779399145e-08 -9.509513645238595e-05 -0.0012252185772022417 -0.0024739452463128473 11013600.765394032 -566220.5887086311 -17928.22075050693 30200.176536339473 1487145.9805724665 823390.7828360318
381.501071831009 5.5 0.0 0.0 3040478.0 4.15244674845965e-09 -4.722828447350866e-08 1.7213744933454952e-07 1.7854706699275138e-07 0.025144995434766646 0.0002760755958364783 -0.0005496977231387953 35174866.897664666 -448.8708608255179 -128945.9694840016 -56948.96312951985 1512486.3088935313 1978729.917336109
381.501071831009 8.0 0.0 0.0 3040539.0 4.8805235108651144e-09 -3.524298370776183e-08 2.267415040630132e-10 3.558003403701769e-08 -0.0009916354635903439 -0.00020618864142756717 -0.001913099097654445 51055875.28007233 -64724.69632413205 65959.5826686578 27572.532352095142 4472254.06987739 8407771.324842284
381.501071831009 11.5 0.0 0.0 3040625.0 1.2832733647252715e-08 -9.326868787466595e-09 -2.979841971911504e-09 1.6141530051934855e-08 -2.1649732585483425e-05 0.001989542067626424 -0.00488104885131192 12525219.79335225 -562925.5192156923 11072.723055075894 2724.985177258398 997892.450372117 915268.6415221479
381.501071831009 12.0 0.0 0.0 3040637.0 1.2871534708832426e-08 -3.329265544966472e-09 2.904443729018318e-10 1.3298299619249413e-08 -0.00011399721024718804 -0.0008336756214300404 -0.0022187579977707077 10960148.314978603 -565255.7487042185 -17647.522215848672 34504.51819614069 1430438.9997116148 821103.2333868452
382.000027781057 5.5 0.0 0.0 3040478.0 4.103804623677356e-09 -4.736988379107427e-08 1.7206892093850624e-07 1.785173959470368e-07 0.02512222176285826 0.0002375817503006034 -0.0005533217554333029 35213154.04506163 -691.2262672161453 -128787.70936895919 -57147.82067200144 1515363.8635544719 1980028.5976630794
382.000027781057 8.0 0.0 0.0 3040539.0 5.0032672289642595e-09 -3.543576355082573e-08 -5.568811285533845e-11 3.578727598686956e-08 -0.0009013092418866841 -0.00020660256494624662 -0.0019448566622309175 50924956.090517126 -64747.11189346512 65734.31185514161 26909.35022480259 4480354.446795755 8371776.456177478
382.000027781057 11.5 0.0 0.0 3040625.0 1.2504047389566737e-08 -9.918896989498561e-09 -1.2681442868562488e-09 1.601074353492368e-08 -8.61027051512127e-06 0.0011717416311700032 -0.005381882938653505 12694721.592939038 -562640.5633641246 8694.303587489674 -569.6118756575895 952037.6353292654 900943.3162465058
382.000027781057 12.0 0.0 0.0 3040637.0 1.3012891281811882e-08 -2.965085711640054e-09 -6.475870376710369e-10 1.3362127142075369e-08 -0.0001297756460170531 -0.0003943463816602142 -0.0019698293358990007 10886809.43082355 -563395.0757071996 -15611.067693748664 38605.35305809035 1366429.390867082 818796.2193220383
382.51211415084305 5.5 0.0 0.0 3040478.0 4.0628056954464475e-09 -4.7521293739571475e-08 1.7206417401082402e-07 1.7855212047698766e-07 0.02514755798913625 0.0002666227299701198 -0.0005371590166630811 35263829.64890268 -544.5418906752967 -128840.3671491542 -57440.27755414318 1518044.3621140223 1982147.3499365
382.51211415084305 8.0 0.0 0.0 3040539.0 5.018012237737319e-09 -3.5740309231311434e-08 -6.687824690677822e-10 3.609705556910119e-08 -0.0006687091539757556 -0.00013310051333483553 -0.0020375539946672168 51113468.6724721 -66269.33868914415 66137.33287221481 24035.69496205491 4485220.315444422 8371384.319915979
382.51211415084305 11.5 0.0 0.0 3040625.0 1.2284264577276018e-08 -1.0045546459904101e-08 7.998429447574444e-10 1.5888861149210425e-08 6.748902887215629e-06 7.642945056367335e-05 -0.005543727873405574 12738467.52028215 -562235.6801040086 6049.791623709512 -3364.073115127341 921202.0709171816 870955.2500620275
382.51211415084305 12.0 0.0 0.0 3040637.0 1.3086691688077948e-08 -2.680093661750989e-09 -1.7275448212649618e-09 1.34695513096779e-08 -0.0001370520133964779 0.00013765105245104378 -0.0017284902334046774 10820071.968466805 -560591.3663320735 -11464.249844421187 41730.23304030888 1302721.822665632 818921.6776300231
383.011070100891 5.5 0.0 0.0 3040478.0 4.043501539308797e-09 -4.768192848544579e-08 1.7216650574186217e-07 1.7869309418148263e-07 0.02524841652938846 0.0003292835428005412 -0.00051222043368092 35330631.7201846 -261.18580707606066 -129290.2439762578 -57814.547159956666 1520844.482634005 1985166.217975019
383.011070100891 8.0 0.0 0.0 3040539.0 4.898066774847501e-09 -3.60520495052078e-08 -1.5260536443289139e-09 3.6415246413860614e-08 -0.0004248412959790125 -4.9873429570341275e-05 -0.0021674511799378736 51365098.62639164 -68213.93621200553 66511.30454242123 19287.770573558184 4469156.902917583 8395561.899826216
383.011070100891 11.5 0.0 0.0 3040625.0 1.215208113186367e-08 -9.901799678818193e-09 2.599330274225952e-09 1.5889469172673726e-08 -1.4953103288645634e-06 -0.0010374775081635026 -0.005529072873985139 12702150.419620018 -561211.3138694323 4827.686382280922 -2822.7979446425684 950852.7109748477 850143.9722818789
383.011070100891 12.0 0.0 0.0 3040637.0 1.308135335970926e-08 -2.495719914431217e-09 -2.8385410747129803e-09 1.3616451044442455e-08 -0.0001297876472534993 0.0007333364265141429 -0.0015358302938024483 10788671.922372881 -557272.9053167633 -5854.420762633351 42899.026639340256 1246430.8482672407 817264.2136995514
383.51002605093896 5.5 0.0 0.0 3040478.0 4.061915942544774e-09 -4.787787046225141e-08 1.7246728866541102e-07 1.7903562578638542e-07 0.02545416663346045 0.0003638975489286872 -0.0004981337131375687 35434427.46226244 -214.54169115212517 -130243.80915027889 -58312.48726490799 1523344.480378157 1990467.5814080883
383.51002605093896 8.0 0.0 0.0 3040539.0 4.684125549423953e-09 -3.629011229207232e-08 -2.3195040878215648e-09 3.666460666020305e-08 -0.00027131122486513903 2.4345727739771576e-05 -0.0022611000001744454 51409053.0946054 -69484.17703362742 66112.34327143487 14325.268867734561 4431997.183546765 8430721.562419694
383.51002605093896 11.5 0.0 0.0 3040625.0 1.2107837733422685e-08 -9.23023759713482e-09 3.910319858171678e-09 1.5719021027776096e-08 -2.1396834964764338e-05 -0.001922271407271235 -0.005270833501585689 12654082.921753965 -559166.471327167 5452.455907614534 -611.4618977048855 987053.5563600772 835921.9966547128
383.51002605093896 12.0 0.0 0.0 3040637.0 1.3022307921703593e-08 -2.443272751085793e-09 -3.946845873005855e-09 1.3824893406067398e-08 -0.00010671202962257046 0.0013651943211421805 -0.0013753563918021338 10807855.00069242 -553895.7835902835 427.7918130988507 41262.68087962698 1204090.9445739705 819527.1392347676
384.0089820009869 5.5 0.0 0.0 3040478.0 4.1301215530422705e-09 -4.8130021127864095e-08 1.730121795281538e-07 1.796295385032586e-07 0.025797823212974354 0.00032001622687606764 -0.0005149195209338625 35593506.03542898 -672.5216895681028 -131720.7976854889 -58961.77213761301 1526166.402188176 1998633.4522262241
384.0089820009869 8.0 0.0 0.0 3040539.0 4.470744878279e-09 -3.645745426767858e-08 -2.7912367494795646e-09 3.683645658906646e-08 -0.00021635028198293283 9.267729412998531e-05 -0.002286013653015354 51158734.26443677 -69611.93122002916 65205.59273881417 10716.783712299803 4378000.910931879 8466761.599427225
384.0089820009869 11.5 0.0 0.0 3040625.0 1.217371546151084e-08 -8.480857408957876e-09 4.669422769075217e-09 1.5554028401840527e-08 -6.345020053178676e-05 -0.0025323622821389682 -0.0048101265659507494 12660621.639266279 -557029.1730915566 7018.64611001055 3629.5299784574445 989379.296202156 830501.7999245791
384.0089820009869 12.0 0.0 0.0 3040637.0 1.2878374799093473e-08 -2.9435298987196762e-09 -5.0919136645367e-09 1.4157842014151665e-08 -8.467004333303107e-05 0.0020505309475538696 -0.0013790947297964407 10903869.358093627 -551055.0125716673 6260.150136939101 36117.14399417832 1185109.8670005368 850369.7513543362
384.5079379510349 5.5 0.0 0.0 3040478.0 4.23964225579344e-09 -4.843054873170727e-08 1.7368619937752236e-07 1.8036182653521734e-07 0.0262356764866258 0.0002049956600843402 -0.0005648712076180526 35793439.79335581 -1424.061178972774 -133432.9618170295 -59692.26626041186 1529403.227911449 2008583.5709572677
384.5079379510349 8.0 0.0 0.0 3040539.0 4.351906346657916e-09 -3.6633291425568806e-08 -3.0081922678356473e-09 3.701332665731359e-08 -0.0002044245408000426 0.00011470665584670291 -0.002243386803362963 50751472.412340626 -68562.51489847922 63955.97446613321 8806.82578727353 4322745.088166906 8484477.186643867
384.5079379510349 11.5 0.0 0.0 3040625.0 1.2298211970732648e-08 -7.864449817463882e-09 4.866160272615807e-09 1.538749831542684e-08 -0.0001057608817794327 -0.0028131979434426573 -0.004440318618200792 12670983.50379598 -556193.7839482385 7200.626619988101 9101.370341775106 973811.8610108362 827816.6313718762
384.5079379510349 12.0 0.0 0.0 3040637.0 1.2555701049902929e-08 -4.120403802315698e-09 -6.109443066089174e-09 1.4558456337347592e-08 -4.990351310309847e-05 0.002775807870578532 -0.0017767657324637112 11067471.326323086 -549046.1268289147 11852.442545715023 27094.473999414728 1199711.7975433173 921515.4186260313
385.00689390108283 5.5 0.0 0.0 3040478.0 4.362026039799209e-09 -4.87346280057177e-08 1.7423784580305044e-07 1.809776730652573e-07 0.026644199548927612 9.44850162477242e-05 -0.0006258173222542114 35985353.84783108 -1948.6385528740539 -134824.56761345494 -60378.761993300956 1533156.9974321101 2017395.002225712
385.00689390108283 8.0 0.0 0.0 3040539.0 4.333500766437829e-09 -3.6894243957737415e-08 -3.0787999238736548e-09 3.727523943688364e-08 -0.0002499941671702812 0.00013147751376691875 -0.0021680231051586386 50333086.876296595 -66673.12462262053 62356.355154874196 8823.200941612507 4281107.1130648265 8481290.351061199
385.00689390108283 11.5 0.0 0.0 3040625.0 1.2458394798956308e-08 -7.3187434953711066e-09 4.747921856024647e-09 1.5209154127321314e-08 -0.00012777751120839233 -0.002835377862936418 -0.004149516361523328 12518205.226587588 -556473.5757904772 5252.410907059271 13573.417148858269 981181.9546670861 822522.304245228
385.00689390108283 12.0 0.0 0.0 3040637.0 1.2047411862688661e-08 -5.806491319664413e-09 -6.772291064104181e-09 1.4990643758409277e-08 2.2849750512618742e-05 0.0033664163318848075 -0.0025316892996917217 11245352.083889324 -548052.374417441 17581.942391376382 15317.789660086099 1213110.5335600842 973873.0862089815
385.5058498511308 5.5 0.0 0.0 3040478.0 4.465931572239292e-09 -4.898823368243965e-08 1.744498899414487e-07 1.8125273979920083e-07 0.026899437269697568 8.035162371433288e-05 -0.000664504634601464 36117541.504090235 -1780.747295319497 -135551.89056378283 -60921.57879034593 1537009.4763998508 2022641.9038403262
385.5058498511308 8.0 0.0 0.0 3040539.0 4.373561929803921e-09 -3.7245407829123456e-08 -2.880274854053538e-09 3.7611759218979026e-08 -0.0003960637284661189 0.00011014252543934045 -0.002074846941513143 50066927.89734918 -64613.25380480471 61017.39583951843 10330.14354467351 4251041.589302972 8494360.323483462
385.5058498511308 11.5 0.0 0.0 3040625.0 1.2648928644537343e-08 -6.7216520058036345e-09 4.3427950998915835e-09 1.4967827859157244e-08 -0.00011635786193135983 -0.002741921744980874 -0.00389765046228832 12206895.577244118 -557480.4616848729 1568.7632544506369 15923.74395217342 1019111.1928070417 814222.3522666962
385.5058498511308 12.0 0.0 0.0 3040637.0 1.1397414458736252e-08 -7.722116284315867e-09 -7.1306093273717165e-09 1.5504119634223254e-08 9.905507300883505e-05 0.0037408793024409116 -0.0035276752765633934 11401482.412373587 -548324.6120844007 21032.623937126045 3779.1138871618928 1194570.1597928673 983105.083321496
386.00480580117875 5.5 0.0 0.0 3040478.0 4.532475997196311e-09 -4.9145262423147986e-08 1.7424470443053557e-07 1.8109946763971989e-07 0.02695928242043584 0.00016956682607339644 -0.000666518893150132 36162201.05906888 -797.0180694300752 -135775.00152410296 -61335.88110933653 1540621.7420052371 2023118.924004951
386.00480580117875 8.0 0.0 0.0 3040539.0 4.471766986448906e-09 -3.7699971293771964e-08 -2.424112056708093e-09 3.804156745976435e-08 -0.000574319736781739 6.941333226886347e-05 -0.0019674024917597155 50039811.30518458 -62614.30344603107 60196.743443618245 12976.942870482457 4223055.598938085 8534669.746692868
386.00480580117875 11.5 0.0 0.0 3040625.0 1.2855300260450491e-08 -5.916982655685424e-09 3.639978343739335e-09 1.461228493004814e-08 -8.50708519251669e-05 -0.0024257542033244467 -0.003578503951757506 11839493.075455926 -559123.7471289434 -3282.162023438387 16963.601492460348 1048124.8576961756 805324.6792236291
386.00480580117875 12.0 0.0 0.0 3040637.0 1.0715574373416703e-08 -9.574464795214136e-09 -6.671240881311829e-09 1.5842959482480093e-08 0.00013825710572805985 0.0038515812701367656 -0.00460721785496202 11588003.585293174 -549090.7124792712 20424.58790993996 -2451.3621692533125 1132281.1127869934 966123.2615062102
386.5037617512267 5.5 0.0 0.0 3040478.0 4.5459395791884985e-09 -4.9173931091381225e-08 1.7355068054585315e-07 1.804399617146e-07 0.026837855862140228 0.000387294125964044 -0.0006229931296811195 36088504.129047975 908.7650961699176 -135278.822047251 -61506.49460352265 1543935.5677037977 2017352.6191369714
386.5037617512267 8.0 0.0 0.0 3040539.0 4.654634094612715e-09 -3.822474232760406e-08 -1.8625405548056743e-09 3.8552115400905724e-08 -0.0007464460591415549 1.021912594592197e-05 -0.0018501750064543478 50243733.7370242 -60470.43658008821 59956.72894106241 16548.16177372277 4195422.018028333 8592201.258180827
386.5037617512267 11.5 0.0 0.0 3040625.0 1.3017269945178226e-08 -4.9018520765276225e-09 2.949677583008072e-09 1.4218933449787956e-08 -6.158190025700906e-05 -0.0020761870971132456 -0.0031324098010379374 11456740.100186331 -561168.1160810934 -8497.168727538658 19836.508890875913 1053990.0529944894 796151.7125512615
386.5037617512267 12.0 0.0 0.0 3040637.0 1.0074236282857404e-08 -1.1101510701508276e-08 -5.5265939528944895e-09 1.5977390815108494e-08 0.00013550196035188588 0.0033998391460618098 -0.005595445872591471 11845766.950686278 -550062.8299957067 17861.333650122164 -4318.534613073718 1045356.4957263098 927231.7794948852
387.00271770127466 5.5 0.0 0.0 3040478.0 4.527610494721983e-09 -4.909552498117407e-08 1.7256247945687911e-07 1.7946776631549976e-07 0.026587790598785407 0.0006489400148332347 -0.0005499416835683124 35927641.54034275 2817.8052734845587 -134647.97209242074 -61591.40226717228 1546083.92439242 2007907.2711256344
387.00271770127466 8.0 0.0 0.0 3040539.0 4.929978530890666e-09 -3.883546436236167e-08 -1.378572566783214e-09 3.9171398275746985e-08 -0.0008711102323943839 -4.866035379288491e-05 -0.0017413385735074044 50616799.08147782 -57923.202098816095 60628.2928904393 20201.777501868608 4177446.2688257475 8658182.60950998
387.00271770127466 11.5 0.0 0.0 3040625.0 1.310379644345563e-08 -3.749635349200382e-09 2.171819265473734e-09 1.380166821095828e-08 -5.6854016346993395e-05 -0.0017459291837431392 -0.002575364765470544 11018628.357843788 -562686.6140574266 -13221.361893538751 24894.66977011282 1049275.5196144725 785097.0063712476
387.00271770127466 12.0 0.0 0.0 3040637.0 9.568570309695073e-09 -1.2147849760467258e-08 -4.038617374350844e-09 1.5982434791697757e-08 0.00012603679525945863 0.0026902819319760693 -0.006356158892830189 12176537.29768272 -551460.6082811599 14591.082361398894 -5626.370240148193 978370.5117213317 891465.7052441201
387.5016736513226 5.5 0.0 0.0 3040478.0 4.500868290139575e-09 -4.8942243452645246e-08 1.7147357674148583e-07 1.7837821764459194e-07 0.026342275564461736 0.0009283094008353449 -0.00046652778094730655 35717963.42017462 4683.945908217784 -134262.47042628255 -61677.49107980479 1547915.0314584586 1996306.9073114446
387.5016736513226 8.0 0.0 0.0 3040539.0 5.23638766519185e-09 -3.9536405332910435e-08 -1.0679858116293575e-09 3.989596089984804e-08 -0.0009563528296186747 -8.609325361105602e-05 -0.0016746799650378915 51131071.5836744 -55290.36532693642 62173.389004181736 22961.475085419203 4168280.7196599133 8724618.929306336
387.5016736513226 11.5 0.0 0.0 3040625.0 1.3147981330021389e-08 -2.6433865604248283e-09 1.1212305108588495e-09 1.3457862513077862e-08 -5.708119499855262e-05 -0.0013035559078518266 -0.0019621911075379324 10601623.548820775 -562897.3565098918 -16136.660226599217 29646.880415749787 1036220.5152918671 777456.1204522757
387.5016736513226 12.0 0.0 0.0 3040637.0 9.263273416269345e-09 -1.2692777632883531e-08 -2.220362075576196e-09 1.5869620227625103e-08 0.0001187819049259013 0.0017800498189306177 -0.006825123106640859 12441950.33106095 -553104.5213313706 10564.851667897983 -7129.072852780269 951956.3452170771 871625.6715874037
388.0006296013706 5.5 0.0 0.0 3040478.0 4.477941394746834e-09 -4.875560930808232e-08 1.704425697551597e-07 1.773353630353507e-07 0.026163677967417136 0.0012162167179056193 -0.0003799060628136855 35492353.4179036 6394.436260933393 -134223.27718959644 -61761.52781131808 1548972.3226426654 1984697.6484822372
388.0006296013706 8.0 0.0 0.0 3040539.0 5.4314360518991976e-09 -4.022712823429525e-08 -8.606313873174172e-10 4.060126882191172e-08 -0.0010398020310072593 -0.00010502264665935394 -0.0016918632033620525 51706922.043177724 -53152.841870732394 64129.505211406984 24849.243732765084 4152698.256045436 8797043.474171568
388.0006296013706 11.5 0.0 0.0 3040625.0 1.3169618566768795e-08 -1.8323588163466693e-09 -2.1739236114508058e-10 1.329825745970911e-08 -6.675568204104344e-05 -0.0006797663858054961 -0.0014211355626127017 10329949.073413778 -561850.359631601 -16494.278088999905 32581.66507591136 1008255.235480492 780772.7190348085
388.0006296013706 12.0 0.0 0.0 3040637.0 9.152842164049141e-09 -1.286724322044371e-08 -2.2766279649908925e-10 1.579215938758725e-08 0.00011752235481001461 0.0007096512762730489 -0.007033626134366364 12530416.570862971 -555164.9587141741 6199.352650098887 -8615.520441845614 957146.7595382911 860590.3495875904
388.51271597115664 5.5 0.0 0.0 3040478.0 4.469271131302998e-09 -4.856966393158444e-08 1.6955996555773228e-07 1.7643573492581233e-07 0.02606802630960611 0.0015254567416618501 -0.0002897666253928571 35272074.662546426 8050.9281472500825 -134510.16271295497 -61900.936956975755 1549087.41323679 1974391.8645171672
388.51271597115664 8.0 0.0 0.0 3040539.0 5.490934083586345e-09 -4.0768770462743084e-08 -5.989423191376282e-10 4.1141241279958694e-08 -0.0011725802259102244 -0.00012104069128336992 -0.0017049144331177618 52192559.51455542 -51661.3497084011 66206.82450622124 26706.116629274635 4123623.5441510445 8867285.991762813
388.51271597115664 11.5 0.0 0.0 3040625.0 1.3128295181118385e-08 -1.3554810813996477e-09 -1.9196560386104215e-09 1.3336961521695338e-08 -8.469735438909883e-05 0.00016287941255439844 -0.001053904317069423 10157593.776401252 -560104.8778030268 -14697.87033842022 34344.489378591796 968582.9089331548 791511.682946094
388.51271597115664 12.0 0.0 0.0 3040637.0 9.166452033957515e-09 -1.2739182431625142e-08 1.706154663141838e-09 1.578675317003567e-08 0.00012400541569936073 -0.000405692109084143 -0.007108213536852599 12439147.759903075 -557280.7268613786 2129.3708656834997 -9533.629048260698 990044.1925709307 858925.61203229
389.0116719212046 5.5 0.0 0.0 3040478.0 4.479477763108585e-09 -4.841359680037594e-08 1.6890822641229074e-07 1.7576669487114225e-07 0.026023492831611265 0.0018248530881088887 -0.00020662234697708904 35080152.825598046 9583.994030153037 -134869.47696739424 -62004.41968543302 1549082.3980473103 1966119.2355494583
389.0116719212046 8.0 0.0 0.0 3040539.0 5.479688344499931e-09 -4.106647022518483e-08 -1.578827000722835e-10 4.143074809915726e-08 -0.0013780732985618931 -0.00015256381524762918 -0.0016898364471976755 52386618.51834403 -50090.1117218204 68273.59375472461 29431.68801791799 4083672.581909859 8895669.150966149
389.0116719212046 11.5 0.0 0.0 3040625.0 1.2966684237445153e-08 -1.1656482069580455e-09 -3.88238458720499e-09 1.3585527076229319e-08 -9.848306226104221e-05 0.0012154149033996586 -0.0008627276268095433 10083832.255689763 -558470.2588328877 -10969.97945443236 34637.718574953775 935984.5174681371 810751.8282127429
389.0116719212046 12.0 0.0 0.0 3040637.0 9.346078074624033e-09 -1.1933874469054443e-08 3.3419203128830986e-09 1.552207997008707e-08 0.00012507030201346973 -0.0013888713207665106 -0.006889085718995926 12359295.726551967 -558545.6571505417 -650.82064328029 -9086.472612006033 1033658.0389354036 864843.3865557809
389.51062787125255 5.5 0.0 0.0 3040478.0 4.504326888775831e-09 -4.828884163345875e-08 1.6846016088000014e-07 1.7530238729332165e-07 0.02600378544710566 0.0021119673548411076 -0.00013059161487756672 34913917.879894085 10960.57633514889 -135193.44644816656 -62027.345973805626 1548701.7760954502 1959817.456801301
389.51062787125255 8.0 0.0 0.0 3040539.0 5.455704614216285e-09 -4.1180312702881296e-08 4.733733555410573e-10 4.154283270888498e-08 -0.00162148785772257 -0.00020576004356808264 -0.0016126822436802692 52281923.481096834 -47863.55844041641 69954.49398816959 33440.190417102654 4039932.0999647467 8878378.437671375
389.51062787125255 11.5 0.0 0.0 3040625.0 1.2705157416250144e-08 -1.2133866635114194e-09 -5.8176302962359866e-09 1.4026337883801538e-08 -0.00010104014545522658 0.0024023809598421697 -0.0007825988784974904 10163571.859227134 -557789.207989374 -7335.140958209458 31667.32354752096 933159.6520325629 847739.3251266762
389.51062787125255 12.0 0.0 0.0 3040637.0 9.756469812109098e-09 -1.086096292991618e-08 4.624846634783629e-09 1.5314647412032674e-08 0.00011188979811964088 -0.002220686834494809 -0.0063913096681895145 12370752.314443637 -559855.8628983237 -3202.963364891108 -7414.993672788855 1062258.655042549 865120.6396387948
390.0095838213005 5.5 0.0 0.0 3040478.0 4.536053836815406e-09 -4.820379498577239e-08 1.6822693594140898e-07 1.7505565861084234e-07 0.02597261075066719 0.0023791300311261335 -6.18014604812308e-05 34777536.10046822 12160.083543022036 -135290.65690972627 -61950.88301449359 1548001.351093474 1955672.1357194218
390.0095838213005 8.0 0.0 0.0 3040539.0 5.432963849978811e-09 -4.1258523070483394e-08 1.1047068717658672e-09 4.162935502052985e-08 -0.0018316190224299778 -0.00026640898487288674 -0.0015245943651093225 51990905.06332106 -45499.26973093713 71030.21070636039 37993.99985993231 4000132.1403794675 8824529.147869984
390.0095838213005 11.5 0.0 0.0 3040625.0 1.2333223361461335e-08 -2.2128333035785756e-09 -7.399780142589853e-09 1.4552036828973092e-08 -0.00012437057315912474 0.0035001641653279146 -0.000993391772517098 10407793.412986789 -558750.5706316549 -6481.325199527686 24922.125907067413 960225.9591234876 917383.2544696638
390.0095838213005 12.0 0.0 0.0 3040637.0 1.0232732624292886e-08 -9.660485595344493e-09 5.538355547563514e-09 1.512306784582262e-08 9.807566323124843e-05 -0.0028563515391598045 -0.005820232031037836 12412951.091685506 -562209.142208894 -6687.432123675913 -4483.9623727491635 1078709.8457909918 862217.2907265378
390.50853977134847 5.5 0.0 0.0 3040478.0 4.566579422397105e-09 -4.817899026539101e-08 1.6827235121246865e-07 1.7509326924009987e-07 0.025916331422139945 0.0026087979676720266 -2.7813017898414235e-06 34685915.12843044 12965.256861547216 -135076.9154961341 -61761.87868424399 1546481.8994893876 1954821.0990731663
390.50853977134847 8.0 0.0 0.0 3040539.0 5.363809477640037e-09 -4.141883096636484e-08 1.5484910688048066e-09 4.179339463746505e-08 -0.0019773988813390465 -0.0003082844888821543 -0.0014940426984060792 51708647.31519909 -44160.51784411054 71575.21714093346 41945.45794679849 3964159.1344472775 8754943.696334803
390.50853977134847 11.5 0.0 0.0 3040625.0 1.1769051680470234e-08 -4.171688837073e-09 -8.263532419377365e-09 1.4973294001556217e-08 -0.00014149576980488103 0.004288979468542297 -0.0018806274460544477 10759807.114655867 -561346.7862084078 -6655.594987018581 15779.412045837522 1000080.9152488598 996756.7114808117
390.50853977134847 12.0 0.0 0.0 3040637.0 1.0819276095047828e-08 -8.275055470939144e-09 6.1402231844704325e-09 1.4941071548690927e-08 7.948124628490491e-05 -0.00332773364079702 -0.005149706270044518 12386178.258294705 -564848.8482659077 -9907.6305023543 -273.9201415429267 1095186.2023739372 864236.7822301633
391.0074957213964 5.5 0.0 0.0 3040478.0 4.586045746287644e-09 -4.825265236122335e-08 1.6872016288916254e-07 1.7554442070548883e-07 0.025827278360564407 0.002750100019868277 3.2719469345035685e-05 34666397.668341264 13134.358002973851 -134460.6464558662 -61429.79059058955 1545462.4274934696 1958002.5500438355
391.0074957213964 8.0 0.0 0.0 3040539.0 5.2019834587025345e-09 -4.1680255574437765e-08 1.772530569070934e-09 4.204100618768961e-08 -0.002068332902412239 -0.0003243439647731134 -0.0015455358253116868 51580719.96370989 -44610.888779893285 71664.04177826183 44678.95001456457 3930039.124455957 8700258.791664992
391.0074957213964 11.5 0.0 0.0 3040625.0 1.1102172116330333e-08 -6.426917296354979e-09 -8.530121540202425e-09 1.5405403763791295e-08 -0.00012498807153292558 0.0045920526366264635 -0.0031077275950920262 11027501.590375379 -563264.4100412526 -4959.0193948052365 8810.463181378636 1065810.029731594 1059640.3576734448
391.0074957213964 12.0 0.0 0.0 3040637.0 1.1565174182535228e-08 -6.725799638611821e-09 6.469772578403401e-09 1.4860941823026926e-08 5.3576705928336176e-05 -0.0036530183433554197 -0.004347250861222936 12341160.198671844 -567238.7109728148 -11522.514953526093 4850.118868691159 1107204.4246777853 875383.92887597
391.5064516714444 5.5 0.0 0.0 3040478.0 4.583115463858996e-09 -4.844925036269654e-08 1.696412387177892e-07 1.7648366689801145e-07 0.025704622559339186 0.0027335408466077006 2.70406128695494e-05 34741114.41648354 12309.997907672441 -133308.09906833363 -60929.61967538936 1543864.9465222512 1966870.0779976395
391.5064516714444 8.0 0.0 0.0 3040539.0 4.941400490502575e-09 -4.211092451621021e-08 1.86715399905251e-09 4.2440943279734855e-08 -0.0021498710343790042 -0.0003250579026656422 -0.0016542832219339587 51632267.9418772 -46943.51095621316 71561.05158855798 46299.0931287713 3887202.0157433404 8676506.175038006
391.5064516714444 11.5 0.0 0.0 3040625.0 1.0414415692548032e-08 -8.673731770308826e-09 -7.841046348726411e-09 1.5658086884524916e-08 -0.0001262207052709487 0.004541563093812304 -0.004385891567863432 11141301.515487771 -563418.7596964396 -3815.1346508327924 8029.706679277097 1093865.18616656 1086436.3146533505
391.5064516714444 12.0 0.0 0.0 3040637.0 1.247381008087009e-08 -5.112074187762155e-09 6.577522767170106e-09 1.4999768204457078e-08 1.403494314744162e-05 -0.0038395131216203897 -0.003441649149102781 12399018.223544456 -569211.2428791623 -11243.03655384292 10673.850609101311 1113337.8459169702 896828.5563408522
392.00540762149234 5.5 0.0 0.0 3040478.0 4.547483852033351e-09 -4.876328506891086e-08 1.7097301623567343e-07 1.778491210572046e-07 0.02553502900034864 0.002536713865110584 -2.5300265471230443e-05 34911153.18787404 10603.950602065455 -131590.67724562608 -60306.98959062259 1543426.8733723091 1980386.5403270726
392.00540762149234 8.0 0.0 0.0 3040539.0 4.6156420199016196e-09 -4.263491562125454e-08 1.943749600368764e-09 4.292806009821909e-08 -0.002244387501540446 -0.00032085015255337365 -0.001828435719614939 51804339.69350785 -50216.581749456964 71546.95629537074 47413.911243900366 3838094.7981488686 8675814.143629588
392.00540762149234 11.5 0.0 0.0 3040625.0 9.734777871683385e-09 -1.0501976109564144e-08 -6.455419074776467e-09 1.5707636290921063e-08 -0.00015560195480088536 0.003877611896019867 -0.005546675129295091 11314238.766149335 -563292.1338794723 -3301.3649658113136 10861.604057377586 1059373.0929210281 1076638.578655597
392.00540762149234 12.0 0.0 0.0 3040637.0 1.3490836761467602e-08 -3.517979043367362e-09 6.475101545579282e-09 1.537224099146578e-08 2.7601270320783385e-08 -0.003937238170132071 -0.0024967600732265847 12544332.305579327 -569956.3448820286 -9127.501433820813 16374.484511422601 1134918.6577449765 931991.183844119
392.5043635715403 5.5 0.0 0.0 3040478.0 4.466154384785445e-09 -4.914737165275918e-08 1.725931799362422e-07 1.7950993408685563e-07 0.025276849576750197 0.0022200963494269296 -0.0001086561793425971 35151416.97482081 8577.867770737463 -129143.4141007911 -59550.301558432984 1544200.66389345 1996877.2095858925
392.5043635715403 8.0 0.0 0.0 3040539.0 4.333460966551474e-09 -4.308661405513747e-08 2.112912238428226e-09 4.335550245138781e-08 -0.0024178782114919616 -0.0003245455801456429 -0.0019827618633420996 51968260.66710541 -53067.96844404434 71678.01877330558 48842.77180722033 3795210.306462261 8673732.052136976
392.5043635715403 11.5 0.0 0.0 3040625.0 9.210139131553723e-09 -1.1656733907555795e-08 -4.915627803443718e-09 1.5648306774732118e-08 -0.0001816677620437863 0.0030282789351515097 -0.0063459842216741485 11570554.597139288 -562919.0129082943 -2434.692020998956 13696.278150135098 1005589.1923742347 1019988.7683809128
392.5043635715403 12.0 0.0 0.0 3040637.0 1.4542742867023154e-08 -2.027554484476458e-09 5.827894555903224e-09 1.5797680280300643e-08 -8.46547097618183e-06 -0.0038057653196237606 -0.001558876444835681 12690829.883112619 -569164.9776386229 -5526.936000895212 20343.47659139141 1167641.4191211453 975478.1514108152
393.00331952158825 5.5 0.0 0.0 3040478.0 4.331041840542166e-09 -4.952170254082967e-08 1.7415938090916675e-07 1.8111501015827258e-07 0.02501388148491709 0.0019071050537823706 -0.00018465113234127786 35399433.09747924 7035.452929269592 -126428.69385119746 -58758.13103268805 1545144.3805504937 2013406.841076696
393.00331952158825 8.0 0.0 0.0 3040539.0 4.210072525803708e-09 -4.3383364865570385e-08 2.590059539959371e-09 4.366405233315237e-08 -0.0027119335435501673 -0.00035503224843571826 -0.002037191390413093 52049132.851046205 -54560.388392417706 72119.30361767925 51540.46793568244 3762754.142737578 8649690.596440094
393.00331952158825 11.5 0.0 0.0 3040625.0 8.916474403355138e-09 -1.2249132926378853e-08 -3.2689033106872512e-09 1.5499371022348228e-08 -0.0001911906724297682 0.0021342894436187565 -0.006771124837016248 11821398.659417257 -561918.2802013801 -1076.3785125329516 15297.007306016654 979723.8134742004 940383.2237682015
393.00331952158825 12.0 0.0 0.0 3040637.0 1.551130955050762e-08 -8.204331883147247e-10 4.756353730763773e-09 1.6244898750078672e-08 -8.528643018236891e-06 -0.0033593112704587737 -0.0007300469705437154 12782087.735530522 -567730.5697256487 -1513.6985962680797 22992.637292192223 1173500.2306371955 1004116.5709465357
393.5022754716362 5.5 0.0 0.0 3040478.0 4.153000104738594e-09 -4.981055496704578e-08 1.7530182597441732e-07 1.822884225230992e-07 0.02483751855009721 0.0017575980360552944 -0.00020671956359186584 35572191.19585059 6820.918929472293 -124252.96165119729 -58179.47888757148 1546055.2079365517 2025463.3382756384
393.5022754716362 8.0 0.0 0.0 3040539.0 4.273278837749821e-09 -4.3571516077202056e-08 3.449185254413065e-09 4.391622484014647e-08 -0.0030647424408786683 -0.00042530119616404296 -0.002006244950205547 52054408.13493341 -54428.02879621854 72974.68033224755 56100.936522722855 3738192.28149284 8606425.214490548
393.5022754716362 11.5 0.0 0.0 3040625.0 8.827331393941352e-09 -1.2467927268382442e-08 -1.5157271760508126e-09 1.535149565287878e-08 -0.00018419990141294954 0.0011747810632833863 -0.006932254583429614 12029800.02829862 -560374.56628944 483.1577031696331 15372.223718834524 1006864.0359417291 894545.9620618582
393.5022754716362 12.0 0.0 0.0 3040637.0 1.624181137005424e-08 -2.2378840207916274e-11 3.2909813318586232e-09 1.657188871310552e-08 4.0751906328301327e-07 -0.0026728036210419176 -0.00011441380338235897 12804161.091777975 -566155.5133835516 2201.525540405759 24607.51377865299 1130585.8358247885 1006045.2038618466
394.00123142168417 5.5 0.0 0.0 3040478.0 3.956993924879768e-09 -4.997880779270463e-08 1.7583510963413652e-07 1.828428965241758e-07 0.02485518641006726 0.00185416082486534 -0.0001505892894411633 35611638.980558336 8165.427829581717 -123392.43986675344 -57951.6491032793 1546746.2610271547 2030242.166916283
394.00123142168417 8.0 0.0 0.0 3040539.0 4.4406487166894595e-09 -4.360473860352281e-08 4.425201922900447e-09 4.4053092987496686e-08 -0.0033350754656053566 -0.0005183685652872032 -0.0019040204103898117 51969901.46095905 -52564.13499044177 74136.81981796346 61599.00996320753 3718829.5889755795 8548145.366284072
394.00123142168417 11.5 0.0 0.0 3040625.0 8.895755404304569e-09 -1.2453921225621891e-08 2.8873885362788226e-10 1.5307448782628794e-08 -0.00016235378284209243 0.00018955925617704071 -0.006920003611008079 12162700.281488784 -558575.0855043398 1942.535057253489 13585.60918179119 1078186.0358843717 904386.6011749835
394.00123142168417 12.0 0.0 0.0 3040637.0 1.6663087460264405e-08 3.238849991171715e-10 1.4331670684541693e-09 1.672774201878949e-08 7.942707428002535e-06 -0.0017191857456166136 0.00022620106649030186 12772782.289795812 -564420.358952035 5851.069315949066 24582.487713702776 1063977.1976558603 983412.7839690677
394.5001873717321 5.5 0.0 0.0 3040478.0 3.772849978915641e-09 -5.003239516166622e-08 1.7584408504122638e-07 1.8286229028031608e-07 0.024962582914061546 0.0021877343358258326 -3.190036027602752e-05 35523364.38394042 10591.424104838086 -123682.21464834537 -57959.38627786048 1545565.280799203 2029370.1860401132
394.5001873717321 8.0 0.0 0.0 3040539.0 4.645724617548048e-09 -4.3604240011802407e-08 5.149797067574774e-09 4.415238288095178e-08 -0.003469118197987161 -0.0005960464174716038 -0.0018027351187279326 51771537.0613596 -49727.58462461199 75241.45131281589 65862.03162756519 3703188.1689854716 8469915.512976376
394.5001873717321 11.5 0.0 0.0 3040625.0 9.099737550797608e-09 -1.2297494878376872e-08 2.114856889412702e-09 1.5443646701469113e-08 -0.00014351888108204064 -0.000807680372954207 -0.006812606247130918 12268038.956064096 -557116.3266549446 3612.5039022693263 11057.942986391787 1139184.0926867828 921171.6715893085
394.5001873717321 12.0 0.0 0.0 3040637.0 1.678076271671842e-08 3.731117167752984e-10 -5.964406513489693e-10 1.679550389713222e-08 1.5976695944841033e-05 -0.0005650695426061002 0.00031350470714445295 12636235.72723554 -562581.4190103374 9346.984361318238 23274.659743071552 1017321.6126331366 952250.507468165
395.0122737415182 5.5 0.0 0.0 3040478.0 3.5927170627535396e-09 -4.998877719939872e-08 1.756195627122885e-07 1.826308196034819e-07 0.025092309579942507 0.002604846750339368 0.0001056037781601172 35338065.82852423 13400.39565555967 -124434.69637536652 -57999.43257816251 1543362.0941857933 2024346.662005142
395.0122737415182 8.0 0.0 0.0 3040539.0 4.764194790399636e-09 -4.360330293990657e-08 5.5050590897467184e-09 4.4206914106864984e-08 -0.003492348893699609 -0.0006358039177506611 -0.0017348536339319336 51516125.850455254 -47337.26184588096 76025.51148670905 67831.91442473866 3688152.4331911765 8380462.9090348855
395.0122737415182 11.5 0.0 0.0 3040625.0 9.4465867924536e-09 -1.1689023160947553e-08 3.98575878078467e-09 1.5548554194623024e-08 -0.0001428955764403615 -0.0018417001428113811 -0.006564871689545197 12501864.790852733 -555850.3465849702 6249.649690048794 9359.393245612464 1164384.8992003987 936770.9094924977
395.0122737415182 12.0 0.0 0.0 3040637.0 1.6710315262826296e-08 -1.5823740546212594e-10 -2.5846847628216114e-09 1.6909768495833853e-08 1.833099294953329e-05 0.0006166998688832573 0.0002105202025598313 12355818.911000041 -561347.4097653402 10153.453536409246 21340.17602969759 998759.169526548 917652.9456171294
395.51122969156614 5.5 0.0 0.0 3040478.0 3.4294427549039818e-09 -4.987963551279866e-08 1.7515137195580265e-07 1.8214758360872848e-07 0.02530128593786001 0.0029302969729459783 0.00021884408571762654 35069914.16624664 15600.446300403057 -125909.76436042399 -58104.77138748476 1539752.4837457591 2015908.8132719244
395.51122969156614 8.0 0.0 0.0 3040539.0 4.730362052088393e-09 -4.364377548923002e-08 5.5699675856875114e-09 4.425132769763821e-08 -0.0034582084508585744 -0.0006364214350890762 -0.0017266748519937274 51302847.276709504 -46263.413579603985 76485.39568701145 67971.76864791402 3669010.495437847 8304706.5818813415
395.51122969156614 11.5 0.0 0.0 3040625.0 1.01073348540937e-08 -1.0683079848685829e-08 5.7488471932861604e-09 1.5790365953895076e-08 -0.0001705022065627026 -0.0028552699485502563 -0.006044838716984347 12928286.250727743 -554698.8689476233 9694.282396115257 8761.167664285524 1158460.6467819647 961044.9571550372
395.51122969156614 12.0 0.0 0.0 3040637.0 1.6248591378509925e-08 -1.2211150451848651e-09 -4.314795189740836e-09 1.685601676757515e-08 -4.040066091415786e-06 0.0016928609071647299 -0.00031808703057867684 12139496.017611783 -561235.3818009546 7613.202071547883 19502.772638611717 989626.322996849 890393.8777983185
396.0101856416141 5.5 0.0 0.0 3040478.0 3.2811818904982175e-09 -4.974900371049926e-08 1.7455377928000139e-07 1.8153443581237485e-07 0.02556033520759069 0.0030391613044752175 0.0002728613202667384 34754005.91726333 16357.032748403923 -127937.18555382077 -58282.58570165638 1535020.7612123203 2005715.166435597
396.0101856416141 8.0 0.0 0.0 3040539.0 4.550754437727787e-09 -4.370461787589472e-08 5.511214900075855e-09 4.4285172228470486e-08 -0.0034066524522607293 -0.0006184125455714753 -0.0017705524966857035 51080046.21780672 -46257.94662873857 76654.77410514405 67210.69612256903 3642097.906029637 8234460.775686678
396.0101856416141 11.5 0.0 0.0 3040625.0 1.0988748907883853e-08 -9.396274277906284e-09 7.2423193215707235e-09 1.6170768751724775e-08 -0.00019811890070965755 -0.0038010855956498485 -0.00537934329975446 13444386.597929459 -554470.3835081697 12614.335432894264 8879.511495808893 1145135.6544136256 997425.0442174064
396.0101856416141 12.0 0.0 0.0 3040637.0 1.562952678857704e-08 -2.4992220135713507e-09 -5.58263770477845e-09 1.6783743981924325e-08 -3.165605603195881e-05 0.0025761948170195067 -0.001003455314291009 12075973.383533586 -561707.6505918865 5552.288413702599 18365.202879920806 985358.8178744004 878416.6091333486
396.50914159166206 5.5 0.0 0.0 3040478.0 3.1531536404107817e-09 -4.9639150144860845e-08 1.7401592157027062e-07 1.8098488490737187e-07 0.025794801182236864 0.0028432794753723446 0.00024557648370652775 34454519.739976145 15158.276716569606 -130011.40374251798 -58436.220218068454 1530634.827310058 1996316.551077185
396.50914159166206 8.0 0.0 0.0 3040539.0 4.287149788027762e-09 -4.3758962564227065e-08 5.39597326355037e-09 4.429834066264066e-08 -0.0033433458597810994 -0.0005947051305283708 -0.0018292452617304552 50775707.36865093 -46826.067656489104 76287.45544019446 66204.65811777284 3607538.3586023888 8173210.259855318
396.50914159166206 11.5 0.0 0.0 3040625.0 1.1996356913409708e-08 -7.794497705700763e-09 8.187342514876586e-09 1.6483305224802247e-08 -0.0002045138898000105 -0.004512304899874249 -0.00455589900689503 13918215.611877076 -555322.3936406213 14177.218212329783 9866.423513533995 1134126.5984463862 1037391.7488495056
396.50914159166206 12.0 0.0 0.0 3040637.0 1.497430934113136e-08 -3.944670489683426e-09 -6.2811887954294226e-09 1.671058641101207e-08 -5.508258032103392e-05 0.003124670187251843 -0.0017789190550789413 12089792.448639631 -561961.1822333236 4783.297429823218 17295.454150936937 988120.6984882576 878410.7438602487
397.00809754171 5.5 0.0 0.0 3040478.0 3.0503822538589955e-09 -4.960658408505189e-08 1.7381716424296027e-07 1.8078308715680847e-07 0.025955527077715947 0.0023483080326366897 0.00013274611463464704 34244621.300519094 11947.581393243376 -131639.53029089433 -58494.852039205856 1527697.6610279174 1990802.7637669498
397.00809754171 8.0 0.0 0.0 3040539.0 4.022573056864422e-09 -4.379957529461652e-08 5.237738376750269e-09 4.4294670032520574e-08 -0.0032624365258754327 -0.0005698657936479172 -0.0018738887029776461 50347014.30077596 -47331.961142698376 75311.04004241577 64904.80366245807 3567849.8730283747 8115154.186992858
397.00809754171 11.5 0.0 0.0 3040625.0 1.310195871457809e-08 -5.990045313293678e-09 8.458849276120048e-09 1.6706109543814712e-08 -0.0001865494509308141 -0.004840513508608161 -0.003590052576005729 14160863.80526351 -556782.1851841589 14418.580207387837 11723.658672137906 1127316.355706668 1066182.3296166016
397.00809754171 12.0 0.0 0.0 3040637.0 1.4299518992650612e-08 -5.47823396695258e-09 -6.56792703190698e-09 1.6662081392020116e-08 -6.980836605292551e-05 0.00336857838977129 -0.002622164879202249 12112186.954667293 -562030.0299122641 5164.647557227308 15662.070687940768 1001040.8498827277 881494.9468129716
397.507053491758 5.5 0.0 0.0 3040478.0 2.9697853118802183e-09 -4.9660758363928427e-08 1.740504556231484e-07 1.8102091494825867e-07 0.026148177417732572 0.0015260430035877398 -7.355144101450291e-05 34169844.1947787 7017.086094824408 -133126.22714276152 -58637.89006981015 1526022.2931113585 1991459.3404799057
397.507053491758 8.0 0.0 0.0 3040539.0 3.790418777877307e-09 -4.3837010850561144e-08 5.026397511043861e-09 4.4286741433107585e-08 -0.0031577375029525514 -0.0005404499290970124 -0.001907479114465104 49844647.46476215 -47654.18426119309 73858.36004304767 63284.77921830589 3530006.83945813 8058022.298656397
397.507053491758 11.5 0.0 0.0 3040625.0 1.419482569096289e-08 -4.1567416360052836e-09 8.286393194571371e-09 1.69539343398622e-08 -0.0001355980744450289 -0.004819675989525416 -0.0025767150750243984 13948282.456399344 -558599.8875838299 13150.27212741542 13741.695052684341 1128332.9090141074 1059091.1834913492
397.507053491758 12.0 0.0 0.0 3040637.0 1.3629660621470619e-08 -6.989584002537917e-09 -6.521390270862318e-09 1.664783662371476e-08 -8.718971885693647e-05 0.003460792573681665 -0.0034640207652708865 12097560.483154694 -561878.8200752771 5975.3604153656925 15027.309347222566 1022410.4049543422 878003.1911154643
398.00600944180593 5.5 0.0 0.0 3040478.0 2.9299953329265635e-09 -4.9783734953979465e-08 1.746280094270313e-07 1.816093246919507e-07 0.026538620056044012 0.0005287772216164271 -0.0003316829584383501 34233783.42035174 1365.9566647264464 -135271.41146062338 -59123.67889162181 1526347.1691572974 1997749.7780763956
398.00600944180593 8.0 0.0 0.0 3040539.0 3.6018675787990356e-09 -4.3869756005951634e-08 4.76260720733487e-09 4.4274274353040405e-08 -0.0030226432869763487 -0.000509539190996773 -0.0019249927999781292 49350015.95834041 -48006.964451916516 72153.79364805736 61323.69440140607 3498598.9634752767 8009159.741017748
398.00600944180593 11.5 0.0 0.0 3040625.0 1.5151384920757293e-08 -2.429821250203752e-09 7.342260525494427e-09 1.701109302629102e-08 -6.901565601796936e-05 -0.004590849822027401 -0.0016107189225953442 13447026.572340023 -559707.0323387771 10576.653598932833 13505.382836136505 1132994.016276606 1029365.2083069758
398.00600944180593 12.0 0.0 0.0 3040637.0 1.297272348274888e-08 -8.42392989894144e-09 -5.868644209074817e-09 1.6543733990694215e-08 -0.00010983362224462229 0.003250494521652632 -0.0042747968998772465 12121680.393559767 -561285.8421426802 7008.201705005376 15758.27162596322 1038483.8220728039 873879.4053616507
398.5049653918539 5.5 0.0 0.0 3040478.0 2.9486450261528253e-09 -4.995663286808866e-08 1.7542581570263293e-07 1.824241664087886e-07 0.027237376331974154 -0.00041756147457537037 -0.0005879998449651168 34414102.133866295 -3784.1458626657354 -138515.6523743678 -60114.83472433286 1528365.0672958645 2008320.8151879977
398.5049653918539 8.0 0.0 0.0 3040539.0 3.4431339699290213e-09 -4.393006696052577e-08 4.401260773538914e-09 4.428404962385271e-08 -0.002840908497558696 -0.00047214749819215964 -0.0019438989745743708 48955756.70417717 -48641.47865551217 70425.0994134731 58817.49959098606 3478522.7229879703 7976700.731431764
398.5049653918539 11.5 0.0 0.0 3040625.0 1.5889379271494583e-08 -1.0827849724771696e-09 5.558159863369685e-09 1.6868252369371223e-08 -2.750007379546201e-05 -0.0037421766329425563 -0.0007842300228614387 13010455.69697032 -559627.0614137026 7400.648616995681 10640.486517395197 1125525.7340392917 1001765.2982406679
398.5049653918539 12.0 0.0 0.0 3040637.0 1.2349055284006037e-08 -9.64154256356317e-09 -5.03602790136465e-09 1.6456612240548204e-08 -0.00012032948582707716 0.0028215379230515096 -0.004995926150908524 12225448.588527206 -560594.7241561294 8735.340945320339 15635.265259581467 1044884.7254187433 872598.1864348017
399.00392134190184 5.5 0.0 0.0 3040478.0 3.020144165329581e-09 -5.014775380753269e-08 1.762178834914961e-07 1.8323935424723254e-07 0.028167416307629218 -0.0010517157328625308 -0.0007765019858015737 34656106.95051263 -7128.572552785686 -142474.84673360683 -61491.487255310334 1531842.0736809387 2020356.4384074763
399.00392134190184 8.0 0.0 0.0 3040539.0 3.2910877275784177e-09 -4.409027721873827e-08 3.872052955450683e-09 4.4382165311593606e-08 -0.0025836027535514968 -0.00042791023357750785 -0.001996472799820113 48728453.79762395 -49869.90131787937 68703.49548067685 55404.96524797445 3472092.679132687 7967231.300579853
399.00392134190184 11.5 0.0 0.0 3040625.0 1.6281969427490693e-08 -3.2288124792526477e-10 3.5790248655441967e-09 1.6673817790961582e-08 -4.684419377447488e-06 -0.002638819855402751 -0.00026201484084942457 12767555.429798618 -559686.018261521 4950.944355072976 8189.450465198675 1099931.7754742894 975641.9369407657
399.00392134190184 12.0 0.0 0.0 3040637.0 1.1797437088199736e-08 -1.0596316676095858e-08 -4.1688573215303615e-09 1.6396366070486933e-08 -0.00011676797945818712 0.0023732937729137996 -0.0055707109702588095 12353237.729165807 -559745.7786506028 10680.595376022435 14140.476714260909 1045548.4500093173 870554.2556244463
399.5028772919498 5.5 0.0 0.0 3040478.0 3.111865888906974e-09 -5.033107770617289e-08 1.7672448782650794e-07 1.8377825140619037e-07 0.029080499164755424 -0.0012483347145687063 -0.0008607511618539291 34884919.99873172 -8133.429756807345 -146049.4214934258 -62888.16889827027 1536185.9747925117 2030484.5619991082
399.5028772919498 8.0 0.0 0.0 3040539.0 3.1066348491096504e-09 -4.444635190006203e-08 3.083151215053513e-09 4.466133897147214e-08 -0.0022335967358609616 -0.00036796325694454264 -0.002117306751786275 48715649.06412104 -52235.10240528987 66966.43392735271 50635.15915113123 3480481.7365260874 7984479.427333577
399.5028772919498 11.5 0.0 0.0 3040625.0 1.6335005571272675e-08 -8.399376569392384e-11 1.5684800593128356e-09 1.6410350138331808e-08 3.5377588621945197e-06 -0.0014883004358755179 -6.904576025432911e-05 12518462.021973109 -559928.5736881145 2788.5400142125613 6215.446913548563 1071346.8498875233 947477.8329821469
399.5028772919498 12.0 0.0 0.0 3040637.0 1.1331580475749712e-08 -1.1301219106809147e-08 -3.242019849413073e-09 1.6328899598028294e-08 -0.00011299646955287477 0.001891242909363968 -0.006008282129878018 12449052.142728077 -558607.7434488318 11887.55926105391 12516.415599204363 1048168.8802758285 867999.2363661126
400.00183324199776 5.5 0.0 0.0 3040478.0 3.2117284932801274e-09 -5.046816238674579e-08 1.7663034560612616e-07 1.837270519100251e-07 0.029631415410773475 -0.001148400375167262 -0.0008552707578461805 35001425.70039402 -7516.73678104003 -147876.05157249316 -63841.47968507877 1540743.7475258703 2033637.5883083015
400.00183324199776 8.0 0.0 0.0 3040539.0 2.8390280272988384e-09 -4.5066501911528735e-08 2.02679230339606e-09 4.520130044282705e-08 -0.001829444521515164 -0.00028313361307894533 -0.002378967670508623 48995137.869296074 -56356.53932961657 65426.59403715654 44234.87420775817 3500745.544264927 8038486.593131746
400.00183324199776 11.5 0.0 0.0 3040625.0 1.6164820500594664e-08 -1.246092643791484e-10 -3.254478155677559e-10 1.6168576485450796e-08 -1.270395217526442e-06 -0.000361405270086045 -0.00010494407724880439 12212575.401427023 -560779.5951335976 432.35043912853007 4826.403534456083 1049695.1183040803 915128.1102210402
400.00183324199776 12.0 0.0 0.0 3040637.0 1.0971727909596594e-08 -1.177065335076746e-08 -2.3236021188210543e-09 1.625811244987387e-08 -0.00010767539945776717 0.0013982956351070964 -0.006319382996029921 12559224.69860986 -557638.2839769328 12195.728941696625 10943.472022004125 1055506.810024187 869024.0402502528
400.5007891920457 5.5 0.0 0.0 3040478.0 3.334716763084263e-09 -5.052262819564525e-08 1.7586929120496807e-07 1.830127424105307e-07 0.029629659228921912 -0.0010345314248982505 -0.0008435689216635981 34993246.05018901 -6719.09556102645 -148052.2185906015 -64334.137512227615 1545398.355722977 2029495.5913975353
400.5007891920457 8.0 0.0 0.0 3040539.0 2.4228179413808064e-09 -4.5869108855594174e-08 8.840352899606044e-10 4.5941557574567717e-08 -0.001480774113232613 -0.00017503884236597033 -0.0027455253240618776 49535187.271055 -62164.93015785032 64298.850158205525 36925.861110261656 3523573.378029047 8130858.81438381
400.5007891920457 11.5 0.0 0.0 3040625.0 1.5921447660178817e-08 -4.722199514202689e-10 -1.9626354930976513e-09 1.6048907294800464e-08 -1.677416404122773e-05 0.0006240859369598408 -0.00023478350674165007 11914704.242379574 -562501.9339528045 -2609.3878199468463 4890.396488679455 1037428.0503438164 881764.332616936
400.5007891920457 12.0 0.0 0.0 3040637.0 1.073002721071533e-08 -1.2037706983938936e-08 -1.4358472181685702e-09 1.6189550043401022e-08 -9.377964430116538e-05 0.000928370469396268 -0.006520176778047769 12714195.010648359 -557140.4594605785 11661.859806835504 8801.990155081246 1070082.3992381631 876476.671437866
401.0128755618318 5.5 0.0 0.0 3040478.0 3.481596742996031e-09 -5.051051992798716e-08 1.746238378601668e-07 1.8181561783381056e-07 0.029377703193806413 -0.0010792788402726392 -0.0008646032476671715 34893968.97631359 -6979.721780743763 -147434.8291573511 -64591.37786258271 1550110.850915016 2020023.0302121667
401.0128755618318 8.0 0.0 0.0 3040539.0 1.9746451218068637e-09 -4.662989471588401e-08 -5.117725039450495e-11 4.667171438550829e-08 -0.0012355996628222595 -7.758308543840585e-05 -0.003117299845656255 50106407.91861712 -68123.84642407857 63413.17773987982 30226.649502249697 3536938.815542667 8243551.076533771
401.0128755618318 11.5 0.0 0.0 3040625.0 1.554487048201621e-08 -1.2510565957309976e-09 -3.3964626521479123e-09 1.5960704854605155e-08 -4.700431145763483e-05 0.00146515602714187 -0.000632079643358134 11707329.373673016 -564732.2247595291 -6681.039867883879 7117.1578126108725 1029997.8036273592 854940.7678660857
401.0128755618318 12.0 0.0 0.0 3040637.0 1.0600405271161722e-08 -1.2158290418636717e-08 -5.124512106594892e-10 1.61386252221214e-08 -7.180199250287284e-05 0.00045189425174834363 -0.006638179593870653 12888912.381163932 -557271.2437067062 10111.044479997401 6070.028593657202 1096492.7560924175 888696.5839863026
401.51183151187973 5.5 0.0 0.0 3040478.0 3.694168327038839e-09 -5.0452662631698246e-08 1.7276415323915258e-07 1.800182509933308e-07 0.02868079699956551 -0.0015544578511485611 -0.0009954945030277167 34693178.272150196 -9704.174657462961 -144752.25317271013 -64290.114225968384 1555656.7411919346 2003733.8740396767
401.51183151187973 8.0 0.0 0.0 3040539.0 1.6266994630452582e-09 -4.7078549844273366e-08 -5.796408507612822e-10 4.7110211102251224e-08 -0.0010964770801446487 -1.5592155268533158e-05 -0.003336857530655917 50411063.272566214 -71431.63715166596 62687.62733737755 25709.046384093755 3548880.4388843006 8326634.040678614
401.51183151187973 11.5 0.0 0.0 3040625.0 1.514023862998752e-08 -2.1400024450541023e-09 -4.491972609922464e-09 1.5936883452108744e-08 -8.004130223727448e-05 0.002122775438833078 -0.001120045020953739 11695740.633546054 -566589.0492636813 -9118.12968804534 10993.496728684804 1018365.0243367895 842150.9465426442
401.51183151187973 12.0 0.0 0.0 3040637.0 1.056838830910309e-08 -1.2185656058873836e-08 4.111761038306116e-10 1.613536832010713e-08 -5.189983071855318e-05 -3.3209695782498694e-05 -0.006686351512137472 13031304.058588166 -557821.9797086557 8000.123197156573 3645.1889893534117 1123456.230908225 900201.4897618647
402.0107874619277 5.5 0.0 0.0 3040478.0 3.909773881286118e-09 -5.0419452128732175e-08 1.7101602317739576e-07 1.7833644514842126e-07 0.027898591276278185 -0.0021666829121177408 -0.001198720186250333 34563124.02204771 -13583.625882586666 -142163.22205985797 -64156.1830146537 1562388.4014112586 1989711.5556443168
402.0107874619277 8.0 0.0 0.0 3040539.0 1.4208527881341183e-09 -4.7247424021285854e-08 -8.347274940728585e-10 4.727615328346934e-08 -0.0009951225142050633 1.8216192314469088e-05 -0.003381318028177052 50471039.51986098 -71703.19161437963 62122.58291593206 23162.140978528 3581142.166401437 8366752.80234531
402.0107874619277 11.5 0.0 0.0 3040625.0 1.4732963449504586e-08 -3.2379234862070873e-09 -5.257628571259005e-09 1.5974574132047734e-08 -0.00011157207648813043 0.002589388869043251 -0.0016774922844867398 11801605.597199848 -567505.1167714581 -9395.24300929044 14997.576507610429 1006338.9430908222 838978.9107531351
402.0107874619277 12.0 0.0 0.0 3040637.0 1.0588464347748123e-08 -1.2046318511005097e-08 1.3215464356443123e-09 1.6092726676784185e-08 -3.582928011626136e-05 -0.0005280315482845371 -0.006695840786677688 13153838.880337073 -558289.7630378762 6025.514335314772 2157.1632838262103 1133584.7415258437 908418.6268401342
402.50974341197565 5.5 0.0 0.0 3040478.0 4.081834525110237e-09 -5.050583934609866e-08 1.6986399735094685e-07 1.772604828414579e-07 0.027493086966311125 -0.0026078365685030507 -0.001369645740977063 34619737.865129575 -16752.019420135373 -141100.16552216533 -64630.22540372134 1571151.5667497742 1984054.203946273
402.50974341197565 8.0 0.0 0.0 3040539.0 1.2933071040394826e-09 -4.722831486025612e-08 -8.905463854823504e-10 4.725441186460311e-08 -0.0010081546465413565 2.8778864372428032e-05 -0.0032601271708398564 50377419.651261 -69609.73936598562 61726.10137426103 22333.154881648396 3624453.949619964 8383141.831401507
402.50974341197565 11.5 0.0 0.0 3040625.0 1.4261446233954923e-08 -4.534600055769596e-09 -5.702686797730922e-09 1.6014745800754604e-08 -0.0001408121386990873 0.002876077855173146 -0.0023479041904776337 11915558.370520102 -567619.6688981277 -8315.836595155182 17774.481914750853 1004631.9065695134 838923.0730225
402.50974341197565 12.0 0.0 0.0 3040637.0 1.07399634313078e-08 -1.1663463834201098e-08 2.2119602369371157e-09 1.6008621777259174e-08 -2.645722721607811e-05 -0.0010217826756307256 -0.006570261348143489 13275626.262725856 -558549.7055135694 4417.427934068064 1570.106615129729 1123295.7537797769 913519.8749781564
403.0086993620236 5.5 0.0 0.0 3040478.0 4.2088829107879495e-09 -5.072983493323435e-08 1.6927843209664058e-07 1.7676656477062308e-07 0.027474391923148447 -0.002825522288499331 -0.0014720977720428761 34834342.255666204 -18390.677530237666 -141112.05501724238 -65584.67960209356 1580086.2245664594 1986143.8838979022
403.0086993620236 8.0 0.0 0.0 3040539.0 1.3178141109170397e-09 -4.714992251948076e-08 -7.300977281490955e-10 4.717398510107684e-08 -0.0010614104220024257 1.6536585220302833e-05 -0.003052371657574785 50201695.11714193 -66340.34194217926 61494.064744027535 22676.646766070073 3675898.1237705676 8386172.935742413
403.0086993620236 11.5 0.0 0.0 3040625.0 1.3719584962007617e-08 -5.8890107932981735e-09 -5.915301369661044e-09 1.605921075106874e-08 -0.00016665977902841013 0.003006581573780944 -0.0030852406725138145 11983878.381641615 -567469.2368642407 -6563.321516748407 19327.928810632213 1020997.0920201775 838957.3356442796
403.0086993620236 12.0 0.0 0.0 3040637.0 1.1019006901898058e-08 -1.109163227384722e-08 3.0688243577244064e-09 1.5933000424932178e-08 -1.866900778894943e-05 -0.0015105589854941994 -0.006332530200805428 13379439.123322338 -559190.6747236403 2462.8929075498536 1481.5821962361758 1107126.172176945 914050.7578294284
403.50765531207156 5.5 0.0 0.0 3040478.0 4.300585105034671e-09 -5.105488384757387e-08 1.6906542484045797e-07 1.766584673131165e-07 0.027579247694864615 -0.0027752891232503338 -0.0014995506120552395 35151192.827803224 -18445.522925336794 -141362.1022814299 -66711.67500742059 1589558.8352242897 1993089.4463679239
403.50765531207156 8.0 0.0 0.0 3040539.0 1.4296227733209263e-09 -4.705643515760149e-08 -5.042051177734908e-10 4.708084678312764e-08 -0.0011077996462537235 -4.705120107245653e-06 -0.0028291688337817728 50060618.89645895 -62482.083872844385 61404.10613834161 23432.470434083803 3741253.10177104 8384962.842439229
403.50765531207156 11.5 0.0 0.0 3040625.0 1.3145989673744876e-08 -7.195313398957684e-09 -5.891042313450041e-09 1.6102607209712522e-08 -0.00019188409501987014 0.003062361939292719 -0.003799883912516252 12008523.242228754 -567069.4354654972 -4496.659516301323 20770.272502984684 1053948.2004433558 840253.1435728916
403.50765531207156 12.0 0.0 0.0 3040637.0 1.1364473211623225e-08 -1.0301420140285837e-08 3.874372960457488e-09 1.5820280469103977e-08 -8.352778491907353e-06 -0.001985002713943267 -0.005991274769650202 13410387.953263484 -560506.995276279 -188.7732282157844 1683.9660091618503 1096951.4422864586 907770.3929134706
404.0066112621195 5.5 0.0 0.0 3040478.0 4.364422360518338e-09 -5.1434710056373157e-08 1.691199129435176e-07 1.7682229083220006e-07 0.027753041561012187 -0.0024744852150850646 -0.0014464960433542644 35528186.948908806 -17011.040345297995 -141767.21952262137 -67911.00040339907 1599090.1806461301 2003090.8013327024
404.0066112621195 8.0 0.0 0.0 3040539.0 1.5892335609202575e-09 -4.69952234651659e-08 -4.0260872651710066e-10 4.7023810837050436e-08 -0.001086966804559849 -1.622607875644976e-05 -0.0026373602347069744 50055790.54120751 -58937.533760758044 61478.43765057062 24052.297393348243 3820516.389480774 8385579.724342528
404.0066112621195 11.5 0.0 0.0 3040625.0 1.2564940871345085e-08 -8.449979364643908e-09 -5.395742630005164e-09 1.607463619782921e-08 -0.0002170878608084925 0.002893224506518486 -0.004485569556382784 12050473.31014358 -566305.9492437718 -2252.1122835951533 22438.836212057442 1079857.2362169847 844113.3431672016
404.0066112621195 12.0 0.0 0.0 3040637.0 1.177684363516087e-08 -9.2802629022001e-09 4.576379171603691e-09 1.5676752593036244e-08 1.8484629447216124e-06 -0.002432010636402033 -0.005524104746264459 13323328.045450065 -562296.6144605982 -3025.067097614798 2336.9955725534674 1094895.2215533738 896961.0671118012
404.5055672121675 5.5 0.0 0.0 3040478.0 4.40603470202508e-09 -5.1823900836495384e-08 1.6928471739119465e-07 1.7709445327825206e-07 0.027851359215351583 -0.001999746362589437 -0.0013317411849011291 35905735.285941884 -14474.923094858998 -141666.67101516438 -68926.31031327846 1608557.6057335243 2013229.4335911279
404.5055672121675 8.0 0.0 0.0 3040539.0 1.7400182232021914e-09 -4.697579005810091e-08 -4.631901368869398e-10 4.7010286747718924e-08 -0.001041217122237032 -1.5754829942953502e-05 -0.0024957676279191705 50192181.96711472 -56234.06101277951 61741.844395055174 24124.671495717404 3901875.7759045567 8395372.695509458
404.5055672121675 11.5 0.0 0.0 3040625.0 1.2000310853529703e-08 -9.564407020199919e-09 -4.706144173651295e-09 1.6050954339620568e-08 -0.00022942848761395437 0.002552897001613154 -0.005117521579167858 12133339.686914284 -565601.1527217922 322.29768804104253 22723.801222856433 1084867.893955559 846875.4426746379
404.5055672121675 12.0 0.0 0.0 3040637.0 1.2237213919764949e-08 -8.086340280970285e-09 5.09780262255145e-09 1.5528228979385384e-08 9.315635480628373e-06 -0.0028068863186058264 -0.004944250578136648 13144719.130608711 -564403.1330184309 -5673.207459711758 3666.132033834934 1097626.9168129324 885168.8034838953
405.00452316221543 5.5 0.0 0.0 3040478.0 4.427990888801229e-09 -5.219653390365408e-08 1.6955542107562453e-07 1.774630273352705e-07 0.027863926457954054 -0.0014403129938696307 -0.0011819845437264296 36264271.5389274 -11372.442393034158 -141091.5812797916 -69713.81402009132 1616247.8850387721 2023765.9136969293
405.00452316221543 8.0 0.0 0.0 3040539.0 1.8628271086947446e-09 -4.698610001080576e-08 -6.656676816993527e-10 4.702772408404204e-08 -0.0009259731684728965 -1.4344594612912543e-05 -0.0024090387383141516 50395852.683467895 -54388.62077696476 62000.2533637231 23336.319673272028 3980002.3777307123 8412708.462639444
405.00452316221543 11.5 0.0 0.0 3040625.0 1.1487716533597602e-08 -1.0498726689994824e-08 -3.948226984622788e-09 1.6055509633443747e-08 -0.00022519628478875805 0.0021649274854533235 -0.005655026640349406 12225600.845086325 -564879.7905906199 3018.9109795285785 21465.835067114593 1075482.1190013704 846200.4707835426
405.00452316221543 12.0 0.0 0.0 3040637.0 1.271380449969511e-08 -6.778969531151876e-09 5.376111974882299e-09 1.5378486034952398e-08 1.3477963155022443e-05 -0.003067516805641285 -0.004280240479909478 12938739.211372819 -566662.0941254925 -8093.290254345191 5894.4710431734175 1097689.3395137591 874571.2864322584
405.5034791122634 5.5 0.0 0.0 3040478.0 4.435462272089743e-09 -5.25373432916578e-08 1.6990766887407114e-07 1.7790014532859054e-07 0.027781466424314158 -0.0008663250308926231 -0.001019457595025871 36594557.633287884 -8117.650806885073 -140072.6431336635 -70242.04900042455 1623411.6307478845 2033955.867905507
405.5034791122634 8.0 0.0 0.0 3040539.0 1.9275527394733836e-09 -4.699926683910804e-08 -1.1170651210227244e-09 4.7052039036175016e-08 -0.0007534300746098547 6.585952978827773e-06 -0.002372654759259535 50600805.80690057 -53192.490729579615 62137.20394375104 21438.187513404082 4052781.0622112937 8427045.201523148
405.5034791122634 11.5 0.0 0.0 3040625.0 1.1042318496758285e-08 -1.1248375025110473e-08 -3.1147919888069542e-09 1.6067378990455013e-08 -0.00021832838027166808 0.0017401440927661382 -0.006098074200972987 12298056.311545039 -564001.7384061283 5206.17702883623 19907.72128875144 1059540.9599641236 844273.82215311
405.5034791122634 12.0 0.0 0.0 3040637.0 1.3207635242760861e-08 -5.423181211678259e-09 5.417688514367516e-09 1.5271014111683236e-08 1.4189302919362978e-05 -0.0031913127538996592 -0.0035522381011248716 12762939.68752956 -568682.5747350939 -9874.107479272827 9025.07422241439 1093995.953900806 867610.4581539783
406.00243506231135 5.5 0.0 0.0 3040478.0 4.4298097125260385e-09 -5.284046032423304e-08 1.703425381433011e-07 1.7840492639629666e-07 0.027618235708478812 -0.00035663654432570427 -0.0008693044245225793 36893284.44713939 -5223.9126666101165 -138678.14304362453 -70525.16662546372 1629372.9267190464 2044055.1677173711
406.00243506231135 8.0 0.0 0.0 3040539.0 1.89305086088611e-09 -4.698038854419082e-08 -1.7010353122854216e-09 4.704927279415358e-08 -0.0005873594155173999 3.864697375420992e-05 -0.0023794726435058737 50784850.480458565 -52578.077236515936 62060.52821985162 18653.571550007073 4116043.585448832 8440661.299622599
406.00243506231135 11.5 0.0 0.0 3040625.0 1.068905392827085e-08 -1.1784935885378744e-08 -2.242359950006534e-09 1.6067630996801098e-08 -0.00021026146998957194 0.001285690315228273 -0.006438795823051367 12405307.288056828 -563252.7587359308 6614.083017448105 18423.67829399904 1044825.0936349845 847119.1941575691
406.00243506231135 12.0 0.0 0.0 3040637.0 1.3742231664057238e-08 -4.131054053020449e-09 5.323299771086891e-09 1.5305295134379076e-08 6.154722964003175e-06 -0.003200584750656196 -0.0027965684297529343 12646499.149876216 -569871.2994344586 -10205.920206496625 12436.396034541525 1088491.8716919902 869021.4526194691
406.5013910123593 5.5 0.0 0.0 3040478.0 4.407537906268655e-09 -5.3107325043161485e-08 1.7086728290898547e-07 1.7898447623281322e-07 0.027392594342067325 2.569984495561688e-05 -0.0007520974603275639 37165881.38871105 -2983.120091565394 -137034.8271921093 -70596.75460174408 1634213.3901715786 2054197.8069165987
406.5013910123593 8.0 0.0 0.0 3040539.0 1.7472450964879394e-09 -4.6901518390433925e-08 -2.225184506941623e-09 4.698677195600211e-08 -0.0004852380589720117 7.601856506103079e-05 -0.0023942012745398786 50890551.968007594 -52297.6127459353 61674.681559921344 16000.157534915463 4165612.0128988745 8457042.659797855
406.5013910123593 11.5 0.0 0.0 3040625.0 1.0465609338986265e-08 -1.2092530675766201e-08 -1.3242774202429475e-09 1.6047180053404662e-08 -0.0001937284768570722 0.0008143903664348462 -0.006661190886089902 12577563.83370851 -562817.498869493 7206.824560302932 16462.856453695953 1040579.2208133715 859361.4348370059
406.5013910123593 12.0 0.0 0.0 3040637.0 1.4332144800906744e-08 -2.9799434728804678e-09 4.943904083306316e-09 1.5450974897418413e-08 -2.115523663985601e-06 -0.003139429991052901 -0.0020767598737477674 12617599.07665924 -569805.6924872912 -8672.043010783847 14929.029745748318 1081335.5302075504 883680.9369384372
407.00034696240726 5.5 0.0 0.0 3040478.0 4.364431120331939e-09 -5.333446541689092e-08 1.714272484956475e-07 1.79585397477351e-07 0.02711714616105436 0.00023710960497966245 -0.0006805074048779112 37414464.28817301 -1642.981140453673 -135125.50318856863 -70497.57475624411 1638247.9914557848 2064232.453226896
407.00034696240726 8.0 0.0 0.0 3040539.0 1.534394187924497e-09 -4.674976484873065e-08 -2.554911880942052e-09 4.684466302210879e-08 -0.0004587904204005975 8.942085906550572e-05 -0.0023937341119397736 50876810.24008949 -51840.69522995707 60871.574215906 14252.636952435043 4210004.615395131 8466594.83887853
407.00034696240726 11.5 0.0 0.0 3040625.0 1.0392191793411481e-08 -1.2198193747643608e-08 -3.0711947804011903e-10 1.6027722962102016e-08 -0.00017005464024902415 0.00029735800402701804 -0.006763973440380123 12765628.283796828 -562745.6060136409 6812.80923202112 13950.928485517881 1048018.7035793667 878012.7298616782
407.00034696240726 12.0 0.0 0.0 3040637.0 1.4975138086269506e-08 -2.028613614046662e-09 4.271925068923322e-09 1.5704119768150983e-08 -1.2372930508569063e-05 -0.0028654492953943808 -0.001419495733606484 12680204.152192516 -568995.3388320967 -5664.93722904109 16789.390065952564 1069113.3470394772 908654.9817670726
407.5124333321933 5.5 0.0 0.0 3040478.0 4.296735748238138e-09 -5.3525294561157216e-08 1.7199497157711944e-07 1.8018237800562783e-07 0.026791163773345665 0.0002795765077773767 -0.0006526359602534776 37647071.94914053 -1228.535516742561 -132981.96949784446 -70264.953860676 1641556.8714245323 2074288.683226491
407.5124333321933 8.0 0.0 0.0 3040539.0 1.3046115354385476e-09 -4.655234907046017e-08 -2.68319289393784e-09 4.664785889344174e-08 -0.0004614465578166051 0.00010498553637905512 -0.002354823008070067 50770714.39741417 -50662.03358400339 59704.112081951054 13594.796018869867 4258263.829369158 8466816.398617713
407.5124333321933 11.5 0.0 0.0 3040625.0 1.0446678942361146e-08 -1.2191945125910855e-08 8.183996872473775e-10 1.6076268376898908e-08 -0.00015153224782442988 -0.00030371064238455354 -0.006775950779085735 12915049.148737237 -562788.3237620906 5694.728049232287 11832.70290699063 1058572.2290654597 894310.9406086003
407.5124333321933 12.0 0.0 0.0 3040637.0 1.5601004725997276e-08 -1.4118892587144924e-09 3.3788478645508154e-09 1.6025023951034902e-08 -2.2110118439171502e-05 -0.002463433100901308 -0.0009073353068005106 12817711.950344788 -567909.0527139215 -1455.2000933770614 19142.36606292176 1045493.0400149958 927745.0687945555
408.0113892822413 5.5 0.0 0.0 3040478.0 4.2081652954372785e-09 -5.367401777375332e-08 1.7248240369942658e-07 1.806897573883558e-07 0.026461945746683476 0.00018830661148117904 -0.0006615825192451992 37852771.72773835 -1518.6275107213928 -130843.6302366248 -69989.90316299733 1645025.1798989659 2082827.3903054616
408.0113892822413 8.0 0.0 0.0 3040539.0 1.10827394462184e-09 -4.637168776326619e-08 -2.734644869223778e-09 4.646547083276948e-08 -0.0004841054673321691 0.00010840898015012591 -0.002268672753418811 50632696.29685358 -48816.4854571565 58277.15176034733 13736.958829805231 4311205.680420693 8463795.690562483
408.0113892822413 11.5 0.0 0.0 3040625.0 1.0561097871616292e-08 -1.1966013202880409e-08 1.876212895336842e-09 1.606992330579069e-08 -0.00014240590411034897 -0.0009068929284039311 -0.0067340335790068645 13044628.922206648 -562338.0439513457 5102.120727330342 11199.942918199415 1060571.3601730403 902722.4051389925
408.0113892822413 12.0 0.0 0.0 3040637.0 1.6055184422574764e-08 -1.1663612179899298e-09 2.2252331286976896e-09 1.6250569461122648e-08 -2.7036674880846554e-05 -0.0019211548287211854 -0.0006349525627420898 12913713.616797559 -566280.5729383457 3068.191703246221 21102.99855578553 1020247.9373431503 935407.3972582589
408.51034523228924 5.5 0.0 0.0 3040478.0 4.092705428656325e-09 -5.3788039981442075e-08 1.7281463458166226e-07 1.8103812142298766e-07 0.026180128723236582 -5.678445987880072e-07 -0.0006992469151562269 38030695.24527717 -2285.0336019774404 -128927.3510464901 -69785.22294202723 1648816.4784134645 2089452.2313084411
408.51034523228924 8.0 0.0 0.0 3040539.0 9.434646690199385e-10 -4.6236823282798816e-08 -2.7204501151532475e-09 4.632639422289946e-08 -0.0005549094839419906 0.00010340189168566722 -0.0021555026248441067 50488138.80035135 -46645.3776185687 56777.308119652866 14556.923523580546 4361172.481991122 8458181.335535131
408.51034523228924 11.5 0.0 0.0 3040625.0 1.0824783686513846e-08 -1.1466885454093707e-08 2.8304905989220716e-09 1.6021144806402204e-08 -0.00014038942831776633 -0.0014689058842251837 -0.006505789763105016 13165503.113327216 -561378.1074821164 5362.9858230836835 11436.90290626388 1050876.049029136 902375.9630316673
408.51034523228924 12.0 0.0 0.0 3040637.0 1.6323119073223267e-08 -1.1425818941749385e-09 8.59372048490708e-10 1.63856104549464e-08 -2.3975157029809877e-05 -0.00120018936508316 -0.0005218139361946912 12883194.370361526 -564049.9330519012 7120.31539904835 21694.928843050682 1008261.5531096325 933234.9741677236
409.0093011823372 5.5 0.0 0.0 3040478.0 4.042553248130831e-09 -5.3809471429820136e-08 1.7279299047173644e-07 1.8102270301950031e-07 0.025982156384027566 -0.00022712726764264113 -0.0007609504871898708 38163828.34908542 -3324.9297313614766 -127528.75956371613 -69746.10754219031 1653002.9127331052 2093082.1595493723
409.0093011823372 8.0 0.0 0.0 3040539.0 9.104809712506155e-10 -4.621348244982624e-08 -2.6672324520167776e-09 4.6299341946646486e-08 -0.0006557084349354318 9.260696892543172e-05 -0.0020210018540527397 50375068.62149722 -44214.562926803716 55326.476074940634 15884.527219011758 4405928.02340338 8453786.344064442
409.0093011823372 11.5 0.0 0.0 3040625.0 1.0934198071087013e-08 -1.1281131662044253e-08 3.103680707815899e-09 1.6014164135858258e-08 -0.00014175525971758425 -0.0016330996694045184 -0.0063973408566759616 13292314.748422198 -560481.4640548942 5877.484777697774 11647.90367288432 1029982.2614053213 896643.9142052463
409.0093011823372 12.0 0.0 0.0 3040637.0 1.637581368612493e-08 -1.238079785455363e-09 4.05278650146715e-10 1.6427549002273425e-08 -2.2438440058623707e-05 -0.0009385982563747141 -0.0004966382193622459 12752086.403326534 -562218.2615283965 9477.440180413796 21015.17479638771 1006313.0702598334 920750.7672726982
409.50825713238515 5.5 0.0 0.0 3040478.0 3.8706753071819025e-09 -5.386339309042017e-08 1.725326881600684e-07 1.8078654741513862e-07 0.025861854266713332 -0.0004864276306146353 -0.0008100940021887046 38254120.85683684 -4393.228276978522 -126789.27568578039 -69957.1234083719 1657293.8159033651 2093717.0011015914
409.50825713238515 8.0 0.0 0.0 3040539.0 8.63774618406464e-10 -4.6174919620051324e-08 -2.4264499123512037e-09 4.6246696830008875e-08 -0.0007660099145196077 6.847736246322538e-05 -0.0018563307969807962 50305409.461629026 -41502.908664675 53953.473649526175 17382.082814051504 4442540.304068795 8451556.062333196
409.50825713238515 11.5 0.0 0.0 3040625.0 1.1326082988642582e-08 -1.059350212569804e-08 3.8908973426727194e-09 1.5988793740742464e-08 -0.00013479283316245592 -0.0020948365802128176 -0.006040795082122855 13426031.633463275 -559826.9893514835 6289.702451844461 11363.316710181942 1013708.2060008895 889228.4328864864
409.50825713238515 12.0 0.0 0.0 3040637.0 1.6336070425795373e-08 -1.778917745657899e-09 -1.0239645570122392e-09 1.646451483392025e-08 -2.1052473619215072e-05 -0.00011511583222812861 -0.0007019581987065627 12640519.993073195 -561273.7703429839 10366.975745312484 19740.962870409006 1013706.1389619983 900067.7172501233
410.0072130824331 5.5 0.0 0.0 3040478.0 3.691590450277061e-09 -5.3906642240037404e-08 1.7205615108302356e-07 1.8034099102298454e-07 0.025908042155367305 -0.0006978559891224504 -0.0008462665659808859 38314711.62307958 -5421.2597800879785 -127017.44805956012 -70465.81191145716 1661868.7680281394 2092161.2373978768
410.0072130824331 8.0 0.0 0.0 3040539.0 8.870682646776675e-10 -4.617293416238492e-08 -2.0908691318675748e-09 4.6228762399578985e-08 -0.0008864152036608795 5.487008872743105e-05 -0.0017088605456447583 50234695.647245914 -38705.14617127764 52642.5829484236 19289.56560730441 4463414.136901442 8444357.966069395
410.0072130824331 11.5 0.0 0.0 3040625.0 1.181115167796203e-08 -9.714744262912988e-09 4.64725489848959e-09 1.5983633446283784e-08 -0.00012592844144746984 -0.0025137120043796637 -0.005578992956843973 13572168.459610336 -559301.6029077161 6846.322699111591 10451.025664261293 1007394.4539554219 890053.605132714
410.0072130824331 12.0 0.0 0.0 3040637.0 1.6042385756023224e-08 -2.499683322012329e-09 -2.3640000648693504e-09 1.640716470820311e-08 -2.23456282746419e-05 0.0006862951238293246 -0.001067032565099164 12565160.846694864 -560893.2723182209 10373.042146673484 18427.58920005979 1018919.2232099981 882300.1434571061
410.50616903248107 5.5 0.0 0.0 3040478.0 3.5055029900679188e-09 -5.3945698974748736e-08 1.7149944251050182e-07 1.798179239411369e-07 0.02599348124921096 -0.0008692458413303995 -0.0008766427525446891 38362073.33454336 -6264.129387735246 -127592.51559553045 -71119.9655427046 1665559.180386231 2090004.9140633638
410.50616903248107 8.0 0.0 0.0 3040539.0 9.551195707782345e-10 -4.615963489485849e-08 -1.684123949163786e-09 4.62002210005241e-08 -0.0010181139567662452 3.3329139526790165e-05 -0.0015426216543965182 50137168.66870308 -35478.85586453854 51505.818300523286 21663.627156391987 4471914.529411828 8436613.680305189
410.50616903248107 11.5 0.0 0.0 3040625.0 1.241766249231838e-08 -8.610877288149828e-09 5.41685133078911e-09 1.6052657966348657e-08 -0.00012104865725581544 -0.0029501838819418797 -0.004997851401111154 13726202.39293545 -559002.630924308 7696.142560380025 9296.178107761581 1008788.8625422711 900989.5160631879
410.50616903248107 12.0 0.0 0.0 3040637.0 1.5576938870454147e-08 -3.3273910271143625e-09 -3.575823837794304e-09 1.632479928636565e-08 -2.657073503085986e-05 0.0014249657275597568 -0.0015200141738991816 12469000.982436892 -560861.4817831572 9895.713387890573 17245.10096813924 1018651.3834153063 864918.6880786817
411.005124982529 5.5 0.0 0.0 3040478.0 3.3092338531955238e-09 -5.397968899240543e-08 1.7078878782532556e-07 1.7914677752964475e-07 0.02617576124728395 -0.0010368438507044428 -0.0009042758468740188 38379679.92306634 -7022.005676563733 -128748.93117005768 -71989.67210066119 1670140.2088632365 2085462.9880714696
411.005124982529 8.0 0.0 0.0 3040539.0 1.084117589934568e-09 -4.613657579967056e-08 -1.2486012433505891e-09 4.616619913456651e-08 -0.0011479149694092487 4.9976163401418355e-06 -0.0013617707053413 50046997.787159875 -31916.171920327066 50429.32423010226 24001.54343719015 4470173.529763346 8429858.127875386
411.005124982529 11.5 0.0 0.0 3040625.0 1.3134735567314881e-08 -7.259155068882792e-09 6.057456882712591e-09 1.6183615004790968e-08 -0.00011561278423298044 -0.0033648510587911923 -0.004281766059811216 13850350.452343788 -559128.6974957762 8659.658482911964 8578.853075449253 1007484.2036110433 918196.5537638646
411.005124982529 12.0 0.0 0.0 3040637.0 1.4966647183162392e-08 -4.241450002722722e-09 -4.651441976338639e-09 1.623657409954774e-08 -3.4870310228864946e-05 0.0021008574166732157 -0.002027679989131322 12357925.977572296 -561244.368685747 8829.145675411019 16219.547757902683 1009109.6285279415 849398.632979076
411.504080932577 5.5 0.0 0.0 3040478.0 3.1181412346882463e-09 -5.402007233678629e-08 1.6991219757038097e-07 1.7832006590181393e-07 0.026428558383057858 -0.0011953529181348357 -0.0009211282257456443 38368632.53437334 -7853.227811823556 -130452.7220057479 -73020.6234677692 1673370.33331062 2079760.2513606597
411.504080932577 8.0 0.0 0.0 3040539.0 1.2479904601187467e-09 -4.611374164404964e-08 -7.921426457688369e-10 4.613742665747572e-08 -0.001281059265715801 -2.2724664452277837e-05 -0.0011881991272881525 49966268.63985573 -28605.23012236406 49406.51963530497 26343.285368143963 4457481.107304075 8425648.40608507
411.504080932577 11.5 0.0 0.0 3040625.0 1.3911077247916528e-08 -5.685485642514109e-09 6.374047615262872e-09 1.6323948670293386e-08 -0.00010952114450978577 -0.0036467460939991307 -0.00343395392992676 13883072.757798797 -559920.777554752 9389.828636612729 8778.059201955974 1001003.7874765584 936139.0885118701
411.504080932577 12.0 0.0 0.0 3040637.0 1.4264845961117448e-08 -5.271998235297617e-09 -5.511410247510823e-09 1.617576701747887e-08 -5.1117874073145004e-05 0.002680589191971163 -0.0025920930279907696 12271326.157078154 -561936.2553288382 7522.926047317912 15127.574143054617 989194.7705925466 841405.2668556556
412.00303688262494 5.5 0.0 0.0 3040478.0 2.95714069955742e-09 -5.4090861665783557e-08 1.6904734680354358e-07 1.775149893901398e-07 0.0266936704007621 -0.0012470841257201156 -0.0009077656408702047 38364511.58127126 -8418.3664681378 -132279.37734295154 -74132.87412605064 1677596.0738442056 2073564.4885169284
412.00303688262494 8.0 0.0 0.0 3040539.0 1.4206258077110122e-09 -4.611052592933198e-08 -3.3504914885288674e-10 4.613362154760103e-08 -0.0014224067386060437 -3.9106332434593336e-05 -0.0010370176993743368 49912636.81503984 -25791.001318743693 48363.30559251154 28860.340156421567 4440797.273672179 8430892.494488614
412.00303688262494 11.5 0.0 0.0 3040625.0 1.4670772852377784e-08 -4.071247817857082e-09 6.356456600930536e-09 1.649882345502201e-08 -9.465413435866362e-05 -0.0037202547305505694 -0.0025232357263945625 13718132.96850839 -561495.8794428394 8990.440084943724 10379.644895229992 1001444.3764305025 953217.9829320217
412.00303688262494 12.0 0.0 0.0 3040637.0 1.3506385465386724e-08 -6.4707374209009205e-09 -6.077607236098761e-09 1.6162617387853284e-08 -6.670507642660196e-05 0.0031067844592459898 -0.003239998563310671 12223523.402041875 -562848.0742646478 6535.47197632173 13438.757273674722 964805.3238775779 843388.499442051
412.5019928326729 5.5 0.0 0.0 3040478.0 2.838253198101301e-09 -5.42233129419152e-08 1.684422226794245e-07 1.769774158721904e-07 0.026905242887699597 -0.0011661175594946144 -0.000864273421998689 38408746.73215169 -8363.607007169361 -133670.95581705344 -75133.54489779654 1682008.873628678 2069968.3934819112
412.5019928326729 8.0 0.0 0.0 3040539.0 1.6004019843272354e-09 -4.615276042564105e-08 1.1061515153236768e-10 4.618063248949505e-08 -0.0015511761808316375 -5.281439303957925e-05 -0.0009148095818065248 49903376.220882684 -23729.97799885721 47236.31753986665 31209.927587585713 4429697.974658573 8448509.993275415
412.5019928326729 11.5 0.0 0.0 3040625.0 1.5341155793715934e-08 -2.684690304766654e-09 6.06009365191017e-09 1.6711773041466724e-08 -6.60447421869038e-05 -0.0036640479297802646 -0.001695276807879804 13376298.933444928 -562864.5485591437 7442.182956145869 12421.715000074319 1016312.9917929267 966454.285560379
412.5019928326729 12.0 0.0 0.0 3040637.0 1.2739393822366033e-08 -7.82191470578054e-09 -6.381550557687577e-09 1.625418998738991e-08 -6.825864165806274e-05 0.0033593547746601842 -0.003987510131400751 12198543.486940254 -563911.0166475503 6203.327165031886 11078.823081224951 950028.2795309933 854809.7397566632
413.00094878272085 5.5 0.0 0.0 3040478.0 2.749036134372996e-09 -5.439756541760507e-08 1.6811029503340798e-07 1.7671367694451436e-07 0.02704462080043828 -0.0010164479502827715 -0.0008053253260120264 38505665.858934045 -7790.356557987961 -134509.43804326747 -75937.32076500493 1685974.6659398172 2069641.801249442
413.00094878272085 8.0 0.0 0.0 3040539.0 1.7980674131555853e-09 -4.629913002714967e-08 5.134842312060155e-10 4.6336876823420686e-08 -0.0016639955746088092 -6.692534460828901e-05 -0.0008250285234929273 49983322.842533246 -22887.249396167903 45945.90397088615 33376.780400860735 4423130.629859874 8477656.712287428
413.00094878272085 11.5 0.0 0.0 3040625.0 1.5873558538105266e-08 -1.6882956265821966e-09 5.027027983228081e-09 1.6735925822300642e-08 -3.5048949524716436e-05 -0.003324139024882367 -0.0010570596671084064 13111054.316689774 -562881.4031371456 5906.519269915894 12404.947364912521 1020894.3070794295 968035.1901171327
413.00094878272085 12.0 0.0 0.0 3040637.0 1.2036158769361942e-08 -9.208808377924717e-09 -6.409334368108735e-09 1.645450809671455e-08 -7.198486351582266e-05 0.003496092480323375 -0.004778072635196412 12193289.026144419 -564482.3891148191 6081.534459720248 9558.102833807105 956870.6882037444 874621.1367749058
413.5130351525069 5.5 0.0 0.0 3040478.0 2.6672466792869765e-09 -5.461186113280008e-08 1.680212337651694e-07 1.7669381589972557e-07 0.02711541598808268 -0.0008800178491766466 -0.0007525788212561481 38648139.29442796 -7183.166706543854 -134831.2215346414 -76581.78931452725 1690046.569462849 2071947.8861888826
413.5130351525069 8.0 0.0 0.0 3040539.0 2.0229560051372004e-09 -4.6630694694947855e-08 8.656458401959408e-10 4.668258113528865e-08 -0.0017677986946598024 -8.290468094359209e-05 -0.0007848972132537473 50201777.65954004 -23217.719408136112 44554.9751476659 35358.10135713515 4421009.496413249 8539036.42126235
413.5130351525069 11.5 0.0 0.0 3040625.0 1.621857086223331e-08 -1.1957965518577725e-09 3.562256943888337e-09 1.6648172414442342e-08 -2.0131593841380506e-05 -0.002570398740395947 -0.0006748040453070874 12986023.651647374 -562156.0736954703 5119.018331314053 11479.555968892524 1013661.2882303944 957441.1250778014
413.5130351525069 12.0 0.0 0.0 3040637.0 1.1417707912883707e-08 -1.0520801992273534e-08 -5.724881459147052e-09 1.654767646123889e-08 -8.584715801768246e-05 0.0033206155279560472 -0.005561578942452647 12265253.979291895 -564194.7608364583 5709.344603375652 9858.975364602522 971478.4360992777 890992.702545154
414.0119911025549 5.5 0.0 0.0 3040478.0 2.5795040019808243e-09 -5.485227408808765e-08 1.6816563369715297e-07 1.7690422880840344e-07 0.027139531183680878 -0.0007966147003980451 -0.0007173159539448577 38822588.74549757 -6879.741142749415 -134758.54296161854 -77056.24327232632 1693245.5904136647 2076916.2318092992
414.0119911025549 8.0 0.0 0.0 3040539.0 2.231952268215576e-09 -4.715587816654724e-08 1.1469930924117757e-09 4.7222601048013865e-08 -0.0018571513950813065 -0.00010037559112089153 -0.0008280417865558342 50594259.738674045 -24784.511728561745 43039.59902723327 36966.61981210937 4426743.218103897 8623009.057348616
414.0119911025549 11.5 0.0 0.0 3040625.0 1.632672886095455e-08 -1.1011630163792135e-09 2.0152730378757e-09 1.6487448580813114e-08 -1.4641451216822015e-05 -0.0017125569053800078 -0.0005730799016232277 12868281.624570187 -561496.7335011277 4901.423426498199 11003.196084240499 1011239.5107098906 938321.2760439642
414.0119911025549 12.0 0.0 0.0 3040637.0 1.0958886083209073e-08 -1.1498192743617566e-08 -4.590384410111631e-09 1.653412379253068e-08 -0.00010197418551343028 0.002784102645867041 -0.006197754435890642 12425719.796636127 -563614.0688591652 5231.520486586602 10655.336570803747 983959.2826459745 890546.7985608998
414.51094705260283 5.5 0.0 0.0 3040478.0 2.4776847150891338e-09 -5.51240164920366e-08 1.685131369393501e-07 1.773174369228866e-07 0.027178884358704528 -0.0007519905409341202 -0.0006922772326937787 39030655.456183806 -6773.986542930007 -134625.44816945554 -77478.9361992297 1697019.4906255815 2083435.4792984463
414.51094705260283 8.0 0.0 0.0 3040539.0 2.368452157426384e-09 -4.786825003215255e-08 1.3644811591619933e-09 4.7946227542908925e-08 -0.0019412868398925112 -0.0001183965066269076 -0.0009927937213591556 51159430.400643855 -27831.00346165243 41687.043596860574 38323.21727423944 4429333.890775982 8741821.075353893
414.51094705260283 11.5 0.0 0.0 3040625.0 1.626763333416338e-08 -1.2115342827926224e-09 4.59159793320274e-10 1.6319146341918973e-08 -1.1481640500485187e-05 -0.0008155917886757391 -0.0006099140211732883 12654294.190932952 -561225.7628202375 4466.221752328688 10257.329480900931 1020651.7867609252 911562.735692425
414.51094705260283 12.0 0.0 0.0 3040637.0 1.0650104279815206e-08 -1.207983405754978e-08 -3.171002035216804e-09 1.6413481225389906e-08 -0.00011466513016374017 0.002055071784139245 -0.006626713452801927 12613967.121612784 -563312.2434333495 4537.754719859993 11007.285573822533 992217.7014790538 876434.3694422066
415.0099030026508 5.5 0.0 0.0 3040478.0 2.367350396753243e-09 -5.5420312338470835e-08 1.69047057493176e-07 1.7791549402650637e-07 0.02726144946421897 -0.0007436835700865568 -0.00067733482342089 39274504.59685475 -6771.87919198056 -134515.72418009635 -77901.80709993443 1700780.0745018553 2091907.391582268
415.0099030026508 8.0 0.0 0.0 3040539.0 2.391640994898887e-09 -4.8644491605787955e-08 1.5498881356217552e-09 4.8727904361535976e-08 -0.0020214517735255982 -0.0001349180873124109 -0.0012577006862596431 51813872.05135713 -32177.331772756705 40424.804343461765 39267.34743382572 4433673.122080144 8876037.960800067
415.0099030026508 11.5 0.0 0.0 3040625.0 1.606599495272422e-08 -1.7752428297302764e-09 -1.0095902318422206e-09 1.619527564945099e-08 -1.6098067072474505e-05 5.238124203841041e-05 -0.0008343384258582789 12429592.207370672 -561863.6606022522 2347.2307244540616 8510.731918474092 1033297.0087696315 883296.849095059
415.0099030026508 12.0 0.0 0.0 3040637.0 1.0472426738965558e-08 -1.2307153927853264e-08 -1.5348492948924874e-09 1.623248354272712e-08 -0.00012050016158319278 0.001185008851170989 -0.006838269341741292 12741520.880135765 -563718.5670779773 3395.1263327033466 10775.03969708784 993432.3466029228 856394.717652962
415.50885895269874 5.5 0.0 0.0 3040478.0 2.2636323954854136e-09 -5.5715519753627775e-08 1.6967537754729322e-07 1.786031268451235e-07 0.02739767309763527 -0.0007637742415517456 -0.0006685027117667176 39539921.95231427 -6731.687738217741 -134605.87904808132 -78370.80682719052 1704479.3292540263 2101659.3163593197
415.50885895269874 8.0 0.0 0.0 3040539.0 2.2862897617653773e-09 -4.938268058717837e-08 1.7400132759182845e-09 4.946618955458777e-08 -0.002110452273771983 -0.0001485643010015805 -0.0016071821158059872 52421081.5464889 -36967.27786941564 39167.10180601785 40271.73941837576 4435607.549833501 8995560.818526212
415.50885895269874 11.5 0.0 0.0 3040625.0 1.5589497983782573e-08 -2.5721964607657362e-09 -2.3209427547769504e-09 1.5969828342536694e-08 -2.835091496221537e-05 0.0008578034522789515 -0.001287277648235962 12263931.307176823 -563427.797752239 -664.2607472924419 6843.183330693015 1043857.8433567021 859054.830770004
415.50885895269874 12.0 0.0 0.0 3040637.0 1.0395937910380645e-08 -1.233753089682475e-08 1.6282532868887202e-10 1.6134333136335615e-08 -0.00011046388974014353 0.00024499533171553906 -0.00688411234524711 12662785.58266174 -564776.1403586116 1993.2479850448258 9361.010756682512 1001490.3887946234 835805.265056933
416.0078149027467 5.5 0.0 0.0 3040478.0 2.187348679628605e-09 -5.597449601433121e-08 1.70233838181617e-07 1.7921352728058677e-07 0.027591259315584277 -0.0007964070223403226 -0.0006611579859834355 39790960.23978232 -6621.776614697777 -134957.5328244969 -78914.75152470257 1707470.874920163 2111053.1338137547
416.0078149027467 8.0 0.0 0.0 3040539.0 2.0374612590646746e-09 -4.990168136368852e-08 1.9681259111638813e-09 4.998202247716155e-08 -0.002212809692772718 -0.00015959855917427722 -0.0018940510026827417 52814505.413674906 -40893.10211575273 38209.85212835141 41385.53233110282 4426325.7326755235 9090107.558534004
416.0078149027467 11.5 0.0 0.0 3040625.0 1.5024966653915404e-08 -3.4231862512175243e-09 -3.4426566252142083e-09 1.5789861041216474e-08 -4.702916970247114e-05 0.001550823223220415 -0.0017885105492571776 12178671.96649509 -565276.8219562226 -3158.4490936054835 6502.957552177346 1043727.9461229801 844055.0407572349
416.0078149027467 12.0 0.0 0.0 3040637.0 1.0369822000514155e-08 -1.1954621216904516e-08 1.8179909548604402e-09 1.59295721183579e-08 -7.227793798468608e-05 -0.0006765090103687037 -0.006840317250367832 12433804.182723835 -565618.6051166784 1221.8964966901444 6810.633686583297 1015944.4222965074 823369.6601973028
416.50677085279466 5.5 0.0 0.0 3040478.0 2.1554685149450366e-09 -5.617473325783823e-08 1.7058658174500622e-07 1.7961076964523562e-07 0.027803126777707854 -0.0008202749416021941 -0.0006535048891418593 39991629.368209966 -6458.849365839914 -135501.28398432856 -79504.32665666232 1710065.3107471403 2117986.9392440505
416.50677085279466 8.0 0.0 0.0 3040539.0 1.7554570936788876e-09 -5.0158488945851115e-08 2.260083618366204e-09 5.0240059921349845e-08 -0.002330537289946288 -0.00017223619835557888 -0.0020915246032105327 52930331.41413708 -43337.11551797393 37059.72230757533 42906.59336706625 4413462.067025683 9140506.487160048
416.50677085279466 11.5 0.0 0.0 3040625.0 1.4436682682036135e-08 -4.3143665071254976e-09 -4.400468756802898e-09 1.5696996225367668e-08 -7.241345475690763e-05 0.0021364931130926665 -0.0023158144868105613 12128748.356983062 -567244.0293161914 -5592.24766916501 7557.531053787934 1031939.2853657152 836142.423567801
416.50677085279466 12.0 0.0 0.0 3040637.0 1.0505854726238827e-08 -1.1109544282343102e-08 3.3740911865442896e-09 1.5658207082079763e-08 -3.7769971746006155e-05 -0.0015667840024167832 -0.0064836986841434715 12282679.72734388 -565962.440745495 834.7728051611764 4337.602656540995 1023403.348112334 833033.3515459262
417.0057268028426 5.5 0.0 0.0 3040478.0 2.174866125244396e-09 -5.631397702736836e-08 1.70686158456978e-07 1.7974915504697738e-07 0.027993085029012175 -0.0008134226395219472 -0.0006438231026261224 40129245.33649953 -6165.300685491413 -136104.00809055206 -80094.46157859277 1712939.6471853345 2121473.996987604
417.0057268028426 8.0 0.0 0.0 3040539.0 1.5108763983690957e-09 -5.023455315810766e-08 2.602082389730148e-09 5.032458555466539e-08 -0.0024573098445075645 -0.00018863744336937368 -0.002174054108948751 52792836.86544557 -44409.75848549906 35945.614359277024 44892.61093776563 4389284.169417912 9155088.867021361
417.0057268028426 11.5 0.0 0.0 3040625.0 1.3846317836345596e-08 -5.233220393957092e-09 -5.181065092303598e-09 1.5682810615687402e-08 -0.00011175977130235698 0.002625054623548179 -0.002857250169767339 12138486.188309312 -569372.2217324795 -8007.806486052007 9620.913602560224 1011165.0063200033 834519.17680752
417.0057268028426 12.0 0.0 0.0 3040637.0 1.0771576392761582e-08 -1.0132805514996005e-08 4.66280105269742e-09 1.5506202605630696e-08 -1.1414472011522845e-05 -0.0023629889860619377 -0.005988939544338873 12255852.728805471 -566528.420898466 -442.153764025246 2824.687355738398 1017687.8587397357 858758.0979328849
417.5046827528906 5.5 0.0 0.0 3040478.0 2.2411910158587593e-09 -5.639827933625493e-08 1.705145851977029e-07 1.7961350899752637e-07 0.02810944043027901 -0.0007913118822182135 -0.0006391289120024372 40203525.276868835 -5905.0006201912 -136492.38667869056 -80611.76706904425 1715730.3491908025 2121641.094246959
417.5046827528906 8.0 0.0 0.0 3040539.0 1.3533812118567735e-09 -5.020023075035043e-08 2.929163583824786e-09 5.0303824977767257e-08 -0.0025574295336515296 -0.0002066805870979864 -0.002164346286112931 52484069.58959347 -44457.1509397731 34674.51009714033 46864.73214218459 4368878.893235445 9140703.22363988
417.5046827528906 11.5 0.0 0.0 3040625.0 1.3278225215072647e-08 -6.2201359192343554e-09 -5.711261112340753e-09 1.573594163719719e-08 -0.00014305111436287168 0.002985037142523858 -0.003409150881073022 12182199.529148838 -571006.1373319279 -9401.562563138192 11777.91620695165 988759.2874088094 836377.2573479986
417.5046827528906 12.0 0.0 0.0 3040637.0 1.1114049181511521e-08 -9.045256047354407e-09 5.59283513088717e-09 1.538241044090763e-08 9.142519620124655e-06 -0.002994272875419674 -0.005432376712724616 12249118.590206109 -567000.6978566258 -2113.151080162971 2667.815146666884 1002261.6703572554 874911.7184032252
418.00363870293853 5.5 0.0 0.0 3040478.0 2.3383540174289233e-09 -5.644065716257378e-08 1.701088941778362e-07 1.792429958432415e-07 0.0281467295148667 -0.0007630538503894435 -0.000644160620657546 40226768.41969054 -5717.605609040773 -136722.13715295383 -81060.26356882864 1718479.9511584037 2119181.890861676
418.00363870293853 8.0 0.0 0.0 3040539.0 1.301180822298441e-09 -5.0175653270563e-08 3.166952918922575e-09 5.02923338437455e-08 -0.002626974750864093 -0.00022448557589179727 -0.0021369968153664392 52138411.813468054 -44268.56293331607 33228.57908920881 48613.12014585147 4358236.637217877 9121226.098283062
418.00363870293853 11.5 0.0 0.0 3040625.0 1.2738519853908191e-08 -7.283075508195713e-09 -5.98331572934783e-09 1.5846549909792813e-08 -0.0001675805197448855 0.003171687842406495 -0.003991902908811669 12198401.128656464 -571714.0085506858 -9192.148064734249 13340.770188804676 978597.360655619 842989.2140632957
418.00363870293853 12.0 0.0 0.0 3040637.0 1.1538629799007692e-08 -7.894544220249435e-09 6.135378344470879e-09 1.5267831329754212e-08 8.445903641308155e-06 -0.0034237173023353544 -0.004807206709761767 12244827.488007989 -566982.5195472987 -3050.2911318038086 3937.44794048289 989314.7508691464 876558.0924069966
418.5025946529865 5.5 0.0 0.0 3040478.0 2.441431319837583e-09 -5.64606236839769e-08 1.6957208711847183e-07 1.787413084415232e-07 0.028118448387597857 -0.0007205460574101331 -0.0006487691335226937 40225214.63849504 -5482.841191212915 -136781.27955135368 -81471.14701174488 1720527.6299249965 2115632.884396815
418.5025946529865 8.0 0.0 0.0 3040539.0 1.322322532453497e-09 -5.024834861436222e-08 3.276731434582e-09 5.037243337624945e-08 -0.002658651354392531 -0.00023791653464915266 -0.0021166854338903487 51861709.11293489 -44411.916253897725 31590.066051012473 49792.05354608687 4357755.141056725 9109853.289107233
418.5025946529865 11.5 0.0 0.0 3040625.0 1.2273219711602615e-08 -8.3781801728017e-09 -6.071332921864174e-09 1.6052629334327454e-08 -0.00018402190647468785 0.0032535790145473875 -0.004577238056473374 12190514.918878607 -571460.7889176048 -7330.852187087741 14878.67039749452 990394.4952647896 856707.1034353087
418.5025946529865 12.0 0.0 0.0 3040637.0 1.2028164102694468e-08 -6.79890835095517e-09 6.287978793747131e-09 1.518026889605877e-08 -5.7937216509450496e-06 -0.003628067697956644 -0.004174289039435267 12254972.597345881 -566753.7358667366 -3303.6940465954726 6600.154444392396 982374.3693286915 870820.7129892696
419.00155060303445 5.5 0.0 0.0 3040478.0 2.531601153123052e-09 -5.647839442488363e-08 1.690121273774703e-07 1.7821705092911132e-07 0.02807509223616522 -0.0006523817478563074 -0.0006476625899615241 40217954.47791578 -5196.4346709956335 -136849.14377226937 -81881.71412976235 1723537.0524935687 2111198.119971933
419.00155060303445 8.0 0.0 0.0 3040539.0 1.4279515952475288e-09 -5.043573634490842e-08 3.2734126108933083e-09 5.056201911052051e-08 -0.0026712820237531076 -0.00025245345521860004 -0.00213797264917174 51738438.97000801 -45247.90465943255 29845.152405441444 50361.99961288828 4366840.646329257 9114343.619205449
419.00155060303445 11.5 0.0 0.0 3040625.0 1.1864714356102394e-08 -9.527643079906676e-09 -5.528327728200359e-09 1.618980657328508e-08 -0.00020745620529140474 0.0031111801534634284 -0.005171100515656857 12191662.845603695 -570012.7246567667 -4462.940661560524 17941.10437930031 1009509.1607992551 867360.6719679136
419.00155060303445 12.0 0.0 0.0 3040637.0 1.2534675340690292e-08 -5.842123726196871e-09 6.171764760991028e-09 1.5143948487554768e-08 -2.2510498279578432e-05 -0.003631800369233381 -0.003596647052796023 12220833.323899373 -566460.1145924206 -3319.86505175807 9808.491682127355 982082.3136364043 856044.3386118881
419.5005065530824 5.5 0.0 0.0 3040478.0 2.5935779839243712e-09 -5.651203076793644e-08 1.6854661275330142e-07 1.777872237785557e-07 0.02807244301657976 -0.0005187805182392124 -0.0006241797683026924 40224387.11637283 -4569.22022766061 -137097.4317109693 -82350.42190720164 1725394.777370491 2108164.5040217307
419.5005065530824 8.0 0.0 0.0 3040539.0 1.5801863824180542e-09 -5.069003852184498e-08 3.1808281995141823e-09 5.081431552608115e-08 -0.0026771689271299823 -0.00026398667824809594 -0.0022064632233136355 51703076.79838334 -46288.84029432866 28139.89123165836 50454.60329857984 4375562.29889505 9120302.190936886
419.5005065530824 11.5 0.0 0.0 3040625.0 1.1495316478762874e-08 -1.0566047608112798e-08 -4.501946055294174e-09 1.624965172822489e-08 -0.00024128898281258962 0.002576858122497662 -0.005759724875309524 12324835.986437982 -568131.9125133504 -1381.604973431227 21568.714230052483 1013883.4188329828 864957.7351810982
419.5005065530824 12.0 0.0 0.0 3040637.0 1.300719325877343e-08 -5.008864868095413e-09 5.746317301906411e-09 1.5076337959601145e-08 -2.1063724437487776e-05 -0.003526133180301229 -0.0031050796585576058 12141834.305044383 -565872.0706421458 -3418.0187494332577 11360.383679298684 987093.4928536398 836063.2179707036
420.01259292286846 5.5 0.0 0.0 3040478.0 2.6250281869389813e-09 -5.6565338759892645e-08 1.681887293400352e-07 1.7746542479880203e-07 0.02810401931305648 -0.0003338215319118142 -0.0005794577713619458 40247138.78841925 -3579.643668980725 -137418.280131876 -82843.1603872072 1726953.818752624 2106359.5332851605
420.01259292286846 8.0 0.0 0.0 3040539.0 1.7280792960926828e-09 -5.093548113181864e-08 3.0541225778337018e-09 5.105621569313447e-08 -0.0026703802099779118 -0.00026746013643184826 -0.0022787533692966186 51619613.487683475 -46908.69275947647 26687.571049310514 50200.775423766456 4383500.223517402 9107828.905862581
420.01259292286846 11.5 0.0 0.0 3040625.0 1.1220462432893455e-08 -1.1295102006881295e-08 -3.2908394219261836e-09 1.6257543807559944e-08 -0.00026855403470774 0.001897994117810583 -0.006207648906107657 12566295.116047826 -566115.2702820981 1535.0548952353936 24071.208745931457 1003753.3163074255 858835.4198209184
420.01259292286846 12.0 0.0 0.0 3040637.0 1.3434127562055583e-08 -4.251835265924021e-09 4.94072707581359e-09 1.4932001557722066e-08 -1.7030633532430836e-05 -0.0031531570035923328 -0.002654966422365728 12114615.128039533 -565011.4396858364 -3738.993225191549 11365.149771064807 990919.384879303 821173.8980694247
420.5115488729164 5.5 0.0 0.0 3040478.0 2.6324491353223104e-09 -5.662757582853416e-08 1.6791990224932065e-07 1.7723065678399956e-07 0.028166886885876728 -0.0001408519242139938 -0.0005244445356757772 40268481.11048725 -2491.9802747726967 -137822.798221917 -83313.78808095102 1729148.5484102853 2104728.8495774847
420.5115488729164 8.0 0.0 0.0 3040539.0 1.815413501259324e-09 -5.1098166738522255e-08 2.916076724417102e-09 5.121349308220504e-08 -0.0026533092449836713 -0.0002597696388180753 -0.0023256781838410915 51438034.50978497 -46505.23693763771 25816.477558495233 49804.50628287315 4390518.601713293 9071694.056723194
420.5115488729164 11.5 0.0 0.0 3040625.0 1.1068246794001483e-08 -1.1680217059162044e-08 -2.01427374650691e-09 1.621699282752296e-08 -0.0002864151627778874 0.0011911974695482078 -0.006444285476130334 12771275.903499462 -563985.4141698797 4113.3334800656185 25365.54538849379 994057.1023820079 856122.9247048736
420.5115488729164 12.0 0.0 0.0 3040637.0 1.3752181824843471e-08 -3.6341662332936934e-09 4.047983881915786e-09 1.4789044683921176e-08 -1.4760802805462984e-05 -0.0026856300487293435 -0.002286300395355469 12104463.508016955 -564485.0347934256 -4510.452292498976 11686.332389197625 995513.496463098 811895.7449428079
421.0105048229644 5.5 0.0 0.0 3040478.0 2.6298924405180608e-09 -5.6688868479456736e-08 1.676846191491691e-07 1.7702733021466408e-07 0.028217288568031983 5.14180576130381e-05 -0.000463821203639049 40273764.36682924 -1372.661273480157 -138158.37521494494 -83716.81228155099 1730694.1627632459 2103132.602171646
421.0105048229644 8.0 0.0 0.0 3040539.0 1.8376567987502834e-09 -5.1110628667279024e-08 2.7665219735574982e-09 5.121842431298189e-08 -0.00263057760615996 -0.0002455132170497935 -0.0023029364801717715 51133363.47415093 -44798.07237046161 25314.573601487617 49353.59520880773 4394745.772398142 9005057.901015025
421.0105048229644 11.5 0.0 0.0 3040625.0 1.099840508930247e-08 -1.1819751023594258e-08 -6.997781011446294e-10 1.6160480133925277e-08 -0.0002904806050023788 0.00046400849868743696 -0.006526072175715608 12877978.795111693 -562122.8638421944 6564.567582439112 25299.928592225733 992498.1329672327 855818.5024651994
421.0105048229644 12.0 0.0 0.0 3040637.0 1.3943992744296691e-08 -3.0940934915151708e-09 2.9956513962630467e-09 1.4593912274478289e-08 -1.4685032356108777e-05 -0.0021590980320704773 -0.0019806509158196524 12040129.113634733 -564393.3025563261 -5897.313927867903 12817.709370980152 1002409.1990750647 803144.9798348565
421.50946077301234 5.5 0.0 0.0 3040478.0 2.6289842217077735e-09 -5.674253796843675e-08 1.6746798257714516e-07 1.7683934053710015e-07 0.028239863404629934 0.00022392336920107372 -0.00040656208710500964 40260235.32546501 -408.07523038211775 -138338.92515633206 -84015.9229569804 1731728.7373363504 2101489.7553298436
421.50946077301234 8.0 0.0 0.0 3040539.0 1.8301847381953045e-09 -5.099384939440195e-08 2.6264873686742464e-09 5.10942334136904e-08 -0.002613973688389795 -0.0002314527971731504 -0.0021979042434391136 50729656.31009236 -42145.26931394919 25191.308977394794 48923.49717795221 4397097.751218322 8913597.54096805
421.50946077301234 11.5 0.0 0.0 3040625.0 1.0990918089948708e-08 -1.1800199372584088e-08 6.473719141030922e-10 1.613889946953835e-08 -0.00027636460991377945 -0.0002552901923145781 -0.006497221252963556 12872086.778167006 -560761.9104428156 8896.868063581329 23338.478442045634 997486.0761398483 858114.5170852075
421.50946077301234 12.0 0.0 0.0 3040637.0 1.4008860955009715e-08 -2.6077003445170553e-09 1.6888244363798894e-09 1.434923044349431e-08 -1.9283591442960913e-05 -0.0015108677528116268 -0.0017091834722508695 11877115.799047831 -564702.7106144967 -7529.71770851341 14452.794655627624 1008290.3348659159 792119.5868721169
422.0084167230603 5.5 0.0 0.0 3040478.0 2.6404949758110946e-09 -5.6784648081584886e-08 1.672771853694204e-07 1.7667236687321014e-07 0.02824411558247284 0.0003764280018890532 -0.0003548997164708493 40231557.64029883 461.27368744162754 -138453.40201199037 -84271.34032352082 1733279.1558782607 2099293.879437188
422.0084167230603 8.0 0.0 0.0 3040539.0 1.8489994008715228e-09 -5.0790865686448075e-08 2.5343128339963375e-09 5.088765643556196e-08 -0.002617581135870073 -0.00021750955080812075 -0.002039203742957413 50266894.228659585 -39057.2694323238 25113.103262831733 48678.59157906025 4395033.36836289 8808881.22614276
422.0084167230603 11.5 0.0 0.0 3040625.0 1.1036483282592613e-08 -1.1703012843263878e-08 2.09375003185616e-09 1.6221845211086286e-08 -0.0002436698391077575 -0.0010009034641662864 -0.006403332862739323 12774823.253083378 -559837.7407176645 10833.00798395186 19143.333918642336 1004528.9984079767 865574.009330481
422.0084167230603 12.0 0.0 0.0 3040637.0 1.3946632421814327e-08 -2.2311082031453402e-09 1.468676109224092e-10 1.4124729017523949e-08 -3.18402467447299e-05 -0.0007206945436417959 -0.0014775003298165197 11646660.758612644 -565401.7390971542 -8767.30285795175 16474.483923169155 1006080.4182912207 781035.8327591347
422.50737267310825 5.5 0.0 0.0 3040478.0 2.672607028017599e-09 -5.6811333001363566e-08 1.671193778202081e-07 1.7653202777040627e-07 0.028219188062161324 0.0005062737131887741 -0.00031174633093923826 40194207.12770076 1227.402515643062 -138441.37952875072 -84432.04914332522 1733641.9621215533 2097733.463244758
422.50737267310825 8.0 0.0 0.0 3040539.0 1.9432232658912468e-09 -5.057759286224388e-08 2.517647780237947e-09 5.067748579739667e-08 -0.0026429991098338903 -0.00020856743983634947 -0.0018468418096232121 49795217.568481654 -35947.8814461376 25159.018068963058 48688.83591755775 4388258.762580511 8696286.242684046
422.50737267310825 11.5 0.0 0.0 3040625.0 1.1121642881738983e-08 -1.1247162332776431e-08 3.6334007335091202e-09 1.6229331527177112e-08 -0.00019498625210657465 -0.0018023774622276567 -0.0062583764334646136 12661726.847956762 -559068.2634573615 12013.604352245864 14068.681894676709 1006833.6282087918 881167.5185878623
422.50737267310825 12.0 0.0 0.0 3040637.0 1.3763174930665741e-08 -2.0339202270378364e-09 -1.5472171051991266e-09 1.3998417640314935e-08 -4.9397093912868e-05 0.0001818726056937106 -0.0013255032594711718 11419151.662150465 -566260.4181234359 -9050.403195847704 18763.05907297248 988855.2540739079 772815.3055219986
423.0063286231562 5.5 0.0 0.0 3040478.0 2.7295504041918842e-09 -5.6823214823813743e-08 1.67004325613641e-07 1.764278123255779e-07 0.028206190679162784 0.0006208015057173619 -0.0002773164180082182 40154404.772273764 1826.2459396322813 -138469.4062094398 -84567.69387571572 1734307.9327613073 2096193.9835483416
423.0063286231562 8.0 0.0 0.0 3040539.0 2.1170450609004806e-09 -5.0398309639096604e-08 2.5750215666460744e-09 5.050843721930855e-08 -0.0026748123832977602 -0.00020750947619607753 -0.0016697644188818509 49375771.09498869 -33293.73880101001 25409.38519305685 48936.00146533552 4381090.550538477 8589901.802663643
423.0063286231562 11.5 0.0 0.0 3040625.0 1.1315768171940721e-08 -1.0228037098880735e-08 5.045419665989208e-09 1.6065976839991336e-08 -0.00014666834207473936 -0.00261217956236205 -0.005829402946571755 12579889.453525666 -558546.0646459649 12202.227704577694 9919.364910958047 1002243.5567288696 894829.7687174298
423.0063286231562 12.0 0.0 0.0 3040637.0 1.3494066268959405e-08 -1.9770130863667625e-09 -3.269747667186297e-09 1.4024608907980416e-08 -7.374572540825027e-05 0.0011540431448698817 -0.0012694101335625578 11280393.9389062 -567093.4273166666 -8535.247747818314 20564.857363358817 958179.1167711914 769792.5393625752
423.50528457320416 5.5 0.0 0.0 3040478.0 2.8123274359656236e-09 -5.6831964948776617e-08 1.6697011175658264e-07 1.763995454800033e-07 0.02820933789953944 0.0007308670040202686 -0.00024926000881085993 40122850.791787535 2357.173495016369 -138554.58241539373 -84732.1434712376 1734944.5153416193 2095317.9220511897
423.50528457320416 8.0 0.0 0.0 3040539.0 2.3412474052742628e-09 -5.0276633044982796e-08 2.6826838082502863e-09 5.0402560075531956e-08 -0.0027247288620208623 -0.00021273726468190176 -0.0015330699571801474 49031561.654362515 -31274.678457066973 25853.40346347363 49509.393176644444 4375391.337465503 8487069.98443108
423.50528457320416 11.5 0.0 0.0 3040625.0 1.1567311984121766e-08 -8.99978554881281e-09 5.972112620366047e-09 1.5826085290208767e-08 -0.00011008007249048733 -0.003249640428427419 -0.0051974030129591006 12487079.680130288 -558698.3933599135 11211.816289622733 7403.644238376652 989439.3864842135 890676.0510886149
423.50528457320416 12.0 0.0 0.0 3040637.0 1.3189652345669963e-08 -2.0090656635312862e-09 -4.830476154532635e-09 1.4189319001260277e-08 -9.135483099353061e-05 0.0021158180173635566 -0.0012612449062659684 11247929.97399549 -567812.5441191187 -8189.939881517172 21184.203587444674 928364.1676198347 772881.9992115815
424.0042405232521 5.5 0.0 0.0 3040478.0 2.9189977544354777e-09 -5.685141002897128e-08 1.6704681087862614e-07 1.7648014164458306e-07 0.0282400819649825 0.0008031356316325973 -0.0002389370772363916 40112682.51949798 2600.396337179862 -138709.1104315606 -84875.06150170421 1736429.288462031 2095204.4550135185
424.0042405232521 8.0 0.0 0.0 3040539.0 2.5958442747787773e-09 -5.020769411543829e-08 2.8336097178369526e-09 5.0354545970759566e-08 -0.002770924942444205 -0.00022562806953172916 -0.0014339802370322244 48766786.60088624 -29835.2609878917 26613.371339305755 50157.24106054816 4372821.585705465 8392014.157331442
424.0042405232521 11.5 0.0 0.0 3040625.0 1.1851446035078814e-08 -7.740748575767372e-09 6.2886905558402085e-09 1.5489467083884575e-08 -8.399708180474004e-05 -0.0035618238393206807 -0.004529287414931941 12301373.408140983 -559632.8820159815 9239.255347644117 6444.9436627494 971343.4065270008 866188.6452822064
424.0042405232521 12.0 0.0 0.0 3040637.0 1.2865516094451094e-08 -2.449531857508608e-09 -6.030921733377541e-09 1.4418520300351741e-08 -0.00010961082080468267 0.0029350202380670114 -0.0013481895031183335 11275514.31317351 -568470.3397970397 -8325.320270951368 20431.00694690866 912469.6425705097 784953.8307908445
424.5031964733001 5.5 0.0 0.0 3040478.0 3.045714865127084e-09 -5.689483793490904e-08 1.6723520708161209e-07 1.7667459763731996e-07 0.028299907027265207 0.0008051659167640757 -0.0002550736850848038 40133405.00569306 2439.0811438082824 -138965.44319887034 -85051.51393116631 1737868.3962048674 2096600.2612971158
424.5031964733001 8.0 0.0 0.0 3040539.0 2.8921639862354695e-09 -5.021381099845374e-08 2.9569468227618673e-09 5.0383876012315214e-08 -0.0027782885886785172 -0.00024273680331448694 -0.0013483483153312568 48580824.17896961 -29001.473132815154 27579.601797292387 50668.76623156319 4374405.953411766 8305989.058601871
424.5031964733001 11.5 0.0 0.0 3040625.0 1.2181997309258396e-08 -6.557748999469436e-09 6.163072677361635e-09 1.5145580055226102e-08 -6.916475782816585e-05 -0.00356642651779213 -0.0038776123491283373 12051218.734628074 -561091.2029690999 7125.763959849528 6905.648373620387 957683.6031401595 833537.0082667809
424.5031964733001 12.0 0.0 0.0 3040637.0 1.2537590938053843e-08 -3.4382369312991075e-09 -6.733160828366124e-09 1.4640632311015905e-08 -0.00012090111706966818 0.0034994532382325787 -0.001755284518958191 11396033.549649647 -569489.5104725139 -8137.666941347594 17105.171628275213 920215.3796141153 828135.8234203055
425.00215242334804 5.5 0.0 0.0 3040478.0 3.182916952057951e-09 -5.697351796447873e-08 1.6752715652679385e-07 1.7697870177941006e-07 0.02835617754892173 0.0007149150829847639 -0.00030435905322895074 40194823.52516657 1740.9394741622455 -139084.09466713906 -85223.83269560912 1738603.0665635813 2100139.4258724893
425.00215242334804 8.0 0.0 0.0 3040539.0 3.1806954021600773e-09 -5.031583118920136e-08 3.014684590696203e-09 5.050631658201686e-08 -0.002783854118662209 -0.00025798515917080497 -0.0013237583015656528 48474224.235566705 -28705.880414624822 28855.76448692092 50940.25074777652 4373779.259805417 8228525.419314688
425.00215242334804 11.5 0.0 0.0 3040625.0 1.255134351782503e-08 -5.575241879126911e-09 5.82493627756e-09 1.4918090653661196e-08 -5.1761132132730994e-05 -0.003428192733840197 -0.003304020554180505 11868423.571785836 -562011.9191534698 5635.40225270735 6817.52912010043 952338.8428647144 809271.5391177209
425.00215242334804 12.0 0.0 0.0 3040637.0 1.2246608305584647e-08 -4.783626844333344e-09 -6.982556528170181e-09 1.4886859858456835e-08 -0.00011043777644727396 0.003734296612272197 -0.0024281295854110003 11532566.452452358 -570452.2166906232 -5989.467170498253 12190.323963006747 961926.7132564249 877259.2518766089
425.501108373396 5.5 0.0 0.0 3040478.0 3.3187968657728325e-09 -5.710635959104681e-08 1.6795289625361036e-07 1.774269598408151e-07 0.028394606382243497 0.0005809672292861433 -0.000369656677226583 40309762.245615095 652.692165445188 -138962.8548020082 -85343.2302160431 1739356.187465363 2105929.393332442
425.501108373396 8.0 0.0 0.0 3040539.0 3.382625192794745e-09 -5.054588691309523e-08 3.0202045776999905e-09 5.07488962709289e-08 -0.002792161818664385 -0.00026550410098744807 -0.0013302466872566036 48459152.37747386 -28990.9983743206 30393.114398765923 50868.07060084632 4365555.940854995 8164119.686273574
425.501108373396 11.5 0.0 0.0 3040625.0 1.2936345311094143e-08 -4.811008521028648e-09 5.1148560908423184e-09 1.4719259010809764e-08 -3.319585767276765e-05 -0.0031282055944672413 -0.0028454935455278986 11801464.847252477 -562014.6953526554 4621.994034867071 5336.179818141121 958527.0163492636 798985.5513864672
425.501108373396 12.0 0.0 0.0 3040637.0 1.197850480063284e-08 -6.421367665758168e-09 -6.342769154955299e-09 1.4998308588326915e-08 -9.944533921020536e-05 0.0036978499643892074 -0.003265550902323855 11622338.593874354 -570405.074933527 -3936.6345907917666 11227.595145000458 999813.6092000878 883584.1548499503
426.00006432344395 5.5 0.0 0.0 3040478.0 3.4391108005563823e-09 -5.7306821646092894e-08 1.6854977508119688e-07 1.7805877111279203e-07 0.028387134316632246 0.000475625714690034 -0.0004311165747750018 40485295.60364564 -351.2066414293042 -138337.3521570623 -85377.66660900624 1741259.1291221587 2113502.791874206
426.00006432344395 8.0 0.0 0.0 3040539.0 3.500925198456053e-09 -5.0930485302088893e-08 2.9867995565045748e-09 5.113796810533455e-08 -0.0027820223089531234 -0.0002720765884965638 -0.0013716495935624541 48536840.89728428 -29789.51611793856 32187.215213423406 50608.6565036882 4350219.453477535 8111841.388019566
426.00006432344395 11.5 0.0 0.0 3040625.0 1.3299511901009534e-08 -4.236446707889496e-09 4.287284126909473e-09 1.4601551379861385e-08 -1.8504337649255873e-05 -0.0026654578778661743 -0.002498557466417098 11845094.854651628 -561944.5254817621 3345.524727329488 3600.3416567799673 972493.9651646978 798588.7177473187
426.00006432344395 12.0 0.0 0.0 3040637.0 1.1678253194596074e-08 -7.984241312963043e-09 -4.985186425784035e-09 1.4999393011736863e-08 -0.0001263304572487526 0.003019449732448393 -0.004204767504903094 11721437.148543036 -570033.1965004443 -3071.5558685792557 13730.9803522206 1008768.8091131536 862122.9381281504
426.51215069323 5.5 0.0 0.0 3040478.0 3.519510536140428e-09 -5.756595996985342e-08 1.6929332308413905e-07 1.7884757740191913e-07 0.028300544907126877 0.00041373280375692266 -0.0004767213313577491 40715684.89449304 -923.3757646689593 -137068.32834677264 -85261.14009741215 1744301.2226322345 2122756.9117639824
426.51215069323 8.0 0.0 0.0 3040539.0 3.4824544936520343e-09 -5.148063408584596e-08 2.8627598947979125e-09 5.1677640903938195e-08 -0.002756707689596011 -0.00026747055613174814 -0.001472996935723174 48737721.01858838 -31200.84627200778 34404.2648627177 50078.81447116517 4327716.405635465 8077051.167965075
426.51215069323 11.5 0.0 0.0 3040625.0 1.360126518610295e-08 -3.7590651732021656e-09 3.395101332276461e-09 1.4513845069295142e-08 -5.718225276891298e-06 -0.0021745073415649317 -0.0022329655570653213 11939602.461377764 -562100.7386707594 1400.5607820916193 2401.742884030135 990005.2059063708 801541.7866552556
426.51215069323 12.0 0.0 0.0 3040637.0 1.135618823002381e-08 -9.067673014250316e-09 -3.58095586814564e-09 1.4966928540575766e-08 -0.00015677354592585026 0.0021818612300787384 -0.004938772496978653 11834880.520877715 -569648.6465909661 -1774.5993169633516 16492.50614161043 984753.1290920569 824893.6711259758
427.01110664327797 5.5 0.0 0.0 3040478.0 3.5529115730540543e-09 -5.781315869066823e-08 1.6998898665164908e-07 1.7958630259931534e-07 0.028156181311928718 0.0004390724341847534 -0.0004832545631654765 40944362.225311354 -702.2249628089708 -135417.45037477944 -85045.07827837841 1745979.666976799 2132571.0515408325
427.01110664327797 8.0 0.0 0.0 3040539.0 3.2402774679588582e-09 -5.2184483858737445e-08 2.6792756399439055e-09 5.2353588908755697e-08 -0.0027201211266242855 -0.0002476956067693402 -0.0016214164364049155 49107372.19409306 -33297.56508019632 36686.04941773179 49112.05484017335 4297749.719745349 8065438.848175202
427.01110664327797 11.5 0.0 0.0 3040625.0 1.3812436256908727e-08 -3.3311445970632164e-09 2.348772445334431e-09 1.4401272571466471e-08 2.1536359774099207e-06 -0.0016350775633703096 -0.0020139916166798735 12011215.508742573 -562439.1310436951 -850.8669617256751 1619.4233469592593 1012739.1877587804 805745.7430818473
427.01110664327797 12.0 0.0 0.0 3040637.0 1.1083503835357618e-08 -9.655970455892933e-09 -2.306578031992772e-09 1.4879587525571259e-08 -0.00017552398256038407 0.0014287113756532193 -0.0053405374640558565 11899296.177831087 -568784.5432792294 555.1647268930567 18202.688649377586 943328.2564920787 786321.0765290003
427.5100625933259 5.5 0.0 0.0 3040478.0 3.55730258559804e-09 -5.80126102273113e-08 1.704849743654677e-07 1.8012008169958627e-07 0.027973130899510413 0.0006045034471895843 -0.00043147538089964533 41121857.88971638 473.14735979171394 -133644.94875923707 -84792.23752747329 1748314.842204154 2139519.9040840613
427.5100625933259 8.0 0.0 0.0 3040539.0 2.8514375907129214e-09 -5.300705039078422e-08 2.3722836383503174e-09 5.313667111445402e-08 -0.0026064321813837523 -0.00021963110713092005 -0.0017502884354989197 49695543.917536266 -35912.16731532828 38823.67856877322 47525.03226871168 4260782.481929647 8075912.657845276
427.5100625933259 11.5 0.0 0.0 3040625.0 1.3928736092929575e-08 -2.948563445921675e-09 1.036724237695189e-09 1.4275101144514852e-08 1.5726824123474306e-06 -0.0009691005926832011 -0.0018185916881595285 12034676.265129544 -563148.0307276199 -3239.8068029234537 1331.060375615193 1038284.2151902535 810586.2255294938
427.5100625933259 12.0 0.0 0.0 3040637.0 1.0871206335333685e-08 -9.958740421853209e-09 -1.1074388847138848e-09 1.4784656196835577e-08 -0.00018016013646515613 0.0007333262130117829 -0.005533237626974659 11899533.1463166 -567406.7229035844 3320.0661775140497 18235.434038834945 906155.0256326406 758568.4312359194
428.0090185433739 5.5 0.0 0.0 3040478.0 3.550796311171674e-09 -5.815519681834487e-08 1.7076259271159638e-07 1.8042865110899214e-07 0.027782998227213793 0.0009208826857812456 -0.00032679520887438887 41218180.17772287 2445.080712924696 -132065.87075987452 -84522.52693365545 1750370.6318219104 2143170.362464361
428.0090185433739 8.0 0.0 0.0 3040539.0 2.5076452598786544e-09 -5.3937271081096025e-08 1.8265266717283895e-09 5.402641665063087e-08 -0.002456204376562329 -0.00018407109942873194 -0.001837934045688722 50450775.193423204 -38310.499121428096 40642.40130983018 45248.19897075232 4224191.316990968 8106095.490421581
428.0090185433739 11.5 0.0 0.0 3040625.0 1.3917541893545447e-08 -2.6403565005282718e-09 -5.676724856627418e-10 1.4177154399224586e-08 -1.1382194259823355e-05 -0.00014778250515426515 -0.0016632647399890117 11987098.154257953 -564475.6832588064 -5958.411382718436 2444.675049325633 1062417.8088162122 815070.7224782327
428.0090185433739 12.0 0.0 0.0 3040637.0 1.0720883832447374e-08 -1.008322659419369e-08 4.560690661052766e-11 1.4717706638217007e-08 -0.00016399714248811545 0.00010264313796954967 -0.00560580797757241 11874025.982884597 -565971.3362253732 5681.341148261206 15860.376653141304 887054.8169568944 749032.3167511367
428.50797449342184 5.5 0.0 0.0 3040478.0 3.536650292015414e-09 -5.823141630983632e-08 1.70842512031687e-07 1.80528584047055e-07 0.027613660922195703 0.0012802893019834346 -0.0002115154215046311 41221019.991431534 4739.897665258323 -130885.51119924308 -84313.06602691028 1752182.5942231722 2143165.517288871
428.50797449342184 8.0 0.0 0.0 3040539.0 2.34777289390365e-09 -5.498434443211534e-08 1.1243336206531492e-09 5.504592897100905e-08 -0.0023028270598867717 -0.00015253089295923507 -0.0018893905400202203 51348968.586749375 -40337.059615992024 41843.51067384673 42349.744025953696 4191613.892227609 8151298.014878463
428.50797449342184 11.5 0.0 0.0 3040625.0 1.3763584249862695e-08 -2.4240938263882544e-09 -2.4250898882680286e-09 1.4184270980504496e-08 -4.149094166361042e-05 0.0008278856259928997 -0.0015585945955018943 11844374.935325393 -566256.2952423191 -9049.31075846156 5858.923994685767 1082348.0745646183 818481.1217362153
428.50797449342184 12.0 0.0 0.0 3040637.0 1.0628248282557668e-08 -1.0092793130284331e-08 1.2372006485551587e-09 1.4709004050961096e-08 -0.0001309886564107747 -0.0005132159157308599 -0.005605718187530763 11848826.297881637 -564741.6773597449 7141.542302540866 11550.094743030062 883789.1263481234 753815.8038499051
429.0069304434698 5.5 0.0 0.0 3040478.0 3.5089466837946696e-09 -5.8216289327909224e-08 1.70627539675979e-07 1.8031973365613186e-07 0.02749561797822945 0.00147500621589139 -0.0001396261944063752 41122356.61620493 6411.928565591344 -130373.11112282384 -84201.53936455835 1752444.489621877 2139784.736833824
429.0069304434698 8.0 0.0 0.0 3040539.0 2.457142216708647e-09 -5.6217990213662265e-08 3.759235110153491e-10 5.627291790926335e-08 -0.0021691929385511777 -0.0001340623840242133 -0.0019550077932071934 52406023.19903419 -42745.72428494497 42295.07902856928 39248.40983369872 4164532.0991088157 8215634.8328960305
429.0069304434698 11.5 0.0 0.0 3040625.0 1.3491422291948671e-08 -2.331945921350903e-09 -4.2786156481172365e-09 1.4344441400908866e-08 -8.231909482680974e-05 0.001880062214155003 -0.001509958181588854 11684468.712370781 -568019.1427803469 -11919.144787543704 11158.91383350445 1093015.6415163476 823388.1032523621
429.0069304434698 12.0 0.0 0.0 3040637.0 1.0582509009079184e-08 -1.0042908803980082e-08 2.4536816411169656e-09 1.4794257932328244e-08 -9.907110816843097e-05 -0.00116038416676629 -0.005559211096416524 11855423.633067986 -563939.4334317308 7780.938633580267 7161.391069224108 884522.8875958761 760541.7056281662
429.50588639351776 5.5 0.0 0.0 3040478.0 3.482071061345326e-09 -5.81307037344722e-08 1.701220690141708e-07 1.7981329734255899e-07 0.02741767979911886 0.0014484490164747472 -0.0001339939689642621 40944409.68863399 6658.841440038256 -130519.4324538646 -84221.34075200147 1752193.54720695 2133032.8136176616
429.50588639351776 8.0 0.0 0.0 3040539.0 2.8789516962057854e-09 -5.7685346413734045e-08 -2.8735906390027123e-10 5.775785772492944e-08 -0.002079048914852781 -0.00012600260082637217 -0.0021049409739828514 53608014.63284418 -46003.63175471766 41979.81080661088 36413.95107316762 4143981.3411847902 8288657.733007704
429.50588639351776 11.5 0.0 0.0 3040625.0 1.3160303043537018e-08 -2.3787875135389517e-09 -5.64238448919095e-09 1.451512001177259e-08 -0.00011982595166915715 0.0027763328516310277 -0.0015473296389060308 11677564.266691614 -569556.3093686361 -13774.674122436858 15571.351922379252 1097612.248663985 836549.302781314
429.50588639351776 12.0 0.0 0.0 3040637.0 1.0558550030646702e-08 -9.761808234840335e-09 3.553461990454333e-09 1.4812257453915311e-08 -7.778619179189318e-05 -0.0017923931939798805 -0.0054822256055198915 11928085.919387706 -563307.3144568461 7977.398400231174 4419.477474194808 884468.8922707892 765616.1754765416
430.0048423435657 5.5 0.0 0.0 3040478.0 3.4299004248271176e-09 -5.801623964120781e-08 1.6949064158415552e-07 1.7917791678563225e-07 0.027374897902490522 0.0011059957996905924 -0.00024394689676244692 40743448.4673057 4989.468708409045 -130977.47287464925 -84340.48178495583 1752655.8722305722 2124246.559883069
430.0048423435657 8.0 0.0 0.0 3040539.0 3.612304529149473e-09 -5.925946119201796e-08 -7.854263119409265e-10 5.937465266653006e-08 -0.0020232862803789336 -0.00010543961949679022 -0.0023678985784760047 54818837.98224 -49846.64793756829 41248.629371899464 34173.430244642164 4122663.7674319004 8349881.324594563
430.0048423435657 11.5 0.0 0.0 3040625.0 1.2819068985813451e-08 -2.9654482042798376e-09 -6.2972386404413135e-09 1.4586899163632344e-08 -0.0001517772091070188 0.0032685743109770048 -0.0016778347039451266 11747778.513797492 -570972.7760021484 -15114.66796290456 17049.7955007435 1114414.3509066668 867504.7943907052
430.0048423435657 12.0 0.0 0.0 3040637.0 1.0637371128174983e-08 -9.247528503154044e-09 4.398532263370292e-09 1.47654168246984e-08 -7.051663663738552e-05 -0.0023269847639508846 -0.005240390594348385 12022246.193961695 -562569.0926321322 7955.9779233153495 3416.035922893902 882635.442327717 769231.0296130872
430.50379829361367 5.5 0.0 0.0 3040478.0 3.3319670809501073e-09 -5.793416364100166e-08 1.6868781386333133e-07 1.7839015630746225e-07 0.027480665588986226 0.00037514542031486816 -0.0004655784493364432 40563593.219824314 1014.0707025460594 -132166.4677754763 -84770.42934391621 1753134.659258889 2115014.0154456333
430.50379829361367 8.0 0.0 0.0 3040539.0 4.547702560399448e-09 -6.068249834114016e-08 -1.1223250077423868e-09 6.086301682403975e-08 -0.0019868711941615725 -0.00010633096375900051 -0.002684389290786066 55813268.102415405 -53145.01504305068 40510.84719456105 32644.74229086504 4095601.786713494 8368542.038517992
430.50379829361367 11.5 0.0 0.0 3040625.0 1.2515475965891819e-08 -4.302611816986966e-09 -6.5286081297998905e-09 1.4757111208260947e-08 -0.00018951933772629626 0.0034275612662685354 -0.0022954014169251254 11812750.617516661 -572190.6237456696 -15998.091863968979 17328.434325970724 1149872.9995596881 914313.8680997374
430.50379829361367 12.0 0.0 0.0 3040637.0 1.0795380154994667e-08 -8.700368859187043e-09 4.921716061245379e-09 1.4712577611155872e-08 -7.053235310597673e-05 -0.0027017000398149305 -0.0049384674304957426 12090610.631741717 -562001.3965961038 7670.235817616566 3424.1784230909525 878426.5109838663 771010.612339762
431.0027542436616 5.5 0.0 0.0 3040478.0 3.2139316748452386e-09 -5.799288159159038e-08 1.6790454501902773e-07 1.7766665390599752e-07 0.027689915478470262 -0.0005238467142573183 -0.0007370917279517562 40476890.73501216 -4633.017858179115 -133843.1507614951 -85554.73677965338 1755146.680668437 2107139.199846227
431.0027542436616 8.0 0.0 0.0 3040539.0 5.520702145501773e-09 -6.164261273452876e-08 -1.3003682556196045e-09 6.190299519828308e-08 -0.001971144312115409 -0.00011216106311731937 -0.0029210168304069336 56398056.28098725 -54952.82438792048 40221.32357830675 31711.568278948653 4057042.068007442 8331285.8573375745
431.0027542436616 11.5 0.0 0.0 3040625.0 1.2304879385174107e-08 -5.71769354248809e-09 -6.1522070575700345e-09 1.4898044429008367e-08 -0.00020112163560499882 0.0034231800214559196 -0.0030716193136289816 11867580.139294662 -571878.107299766 -14439.271369981423 18900.784967780528 1256403.3389361377 1063358.1480169725
431.0027542436616 12.0 0.0 0.0 3040637.0 1.0988356655583826e-08 -8.162504119614336e-09 5.1543193936199115e-09 1.4626601242410375e-08 -7.197725525771139e-05 -0.0029068044857834354 -0.004639502725934389 12137823.092965838 -561604.2644747584 7317.824065176645 4076.519688638283 873044.0018249794 772332.8235187612
431.5017101937096 5.5 0.0 0.0 3040478.0 3.0962593406183417e-09 -5.8264072220914664e-08 1.6747692879244248e-07 1.7734940262492337e-07 0.02790492268405267 -0.001367544330471007 -0.0010055862080553637 40561040.07290527 -10307.88041384026 -135032.36135330383 -86436.05875592424 1757951.10688643 2104678.61225706
431.5017101937096 8.0 0.0 0.0 3040539.0 6.43711543919013e-09 -6.208199833428722e-08 -1.3119162926769934e-09 6.2428616008325e-08 -0.0019745681102374757 -0.0001270150919533795 -0.00301338397059282 56540825.373131886 -54848.564861456136 40413.63668232423 31381.93249419873 4009452.8607310294 8238850.245230792
431.5017101937096 11.5 0.0 0.0 3040625.0 1.212712578063156e-08 -7.064079192557665e-09 -4.866837638199529e-09 1.4854443885066191e-08 -0.00021589042978705978 0.00281361209186026 -0.003812474804876356 11983993.895502573 -570289.7702344584 -10922.754531769126 23011.353897012457 1314214.2225049236 1214864.7143576075
431.5017101937096 12.0 0.0 0.0 3040637.0 1.1209108520663314e-08 -7.647771949477403e-09 5.168583632745403e-09 1.4520564258592156e-08 -7.535718721874439e-05 -0.0029738500431767292 -0.004349885729101233 12169734.038050923 -561389.496463639 6887.81542841964 5428.820877237056 871164.521298185 773296.8215066084
432.00066614375754 5.5 0.0 0.0 3040478.0 2.977260988243788e-09 -5.868101906802196e-08 1.6739643354456834e-07 1.7740882741649233e-07 0.028065851037625558 -0.0019376483139387894 -0.0011918613614663768 40816460.56910706 -14221.58640086354 -135344.43682715239 -87279.32465374022 1762850.4416949793 2107627.4237101553
432.00066614375754 8.0 0.0 0.0 3040539.0 7.211501313471463e-09 -6.213965185391623e-08 -1.1959284633679542e-09 6.256814148278347e-08 -0.0019945846603308657 -0.0001515403932994309 -0.002958757015763552 56333040.456490844 -53312.79023724099 41029.53605421665 31607.227107287683 3958086.380519316 8109931.052585674
432.00066614375754 11.5 0.0 0.0 3040625.0 1.1923175134093362e-08 -8.088485487877033e-09 -3.6373434210990034e-09 1.485987785713166e-08 -0.00024083968109802562 0.0020330426399770554 -0.004451913783574808 12156944.811008573 -569162.179902232 -7965.6818276220565 26250.855894216038 1272949.407107807 1269962.0211287679
432.00066614375754 12.0 0.0 0.0 3040637.0 1.144678591351472e-08 -7.167440098754279e-09 5.03996007441013e-09 1.441534955770126e-08 -8.109642147256546e-05 -0.0029410811542007692 -0.004079424165936307 12136357.329244303 -561530.9614541391 6303.844559071114 7232.414913996094 877026.2302449731 771970.9140817437
432.5127525135436 5.5 0.0 0.0 3040478.0 2.8553585443437016e-09 -5.9154443360284273e-08 1.674774530958546e-07 1.7764036291664125e-07 0.028158097999973014 -0.002161281190561496 -0.0012631824884951764 41177589.07728717 -15581.011774257393 -135046.15570434427 -88115.97156927473 1767509.2645087473 2114487.6569998334
432.5127525135436 8.0 0.0 0.0 3040539.0 7.854974951749e-09 -6.200345188812528e-08 -1.0088337512052734e-09 6.250717097320308e-08 -0.00203731423325668 -0.00018564437164636494 -0.0028408819386216543 55953127.27511051 -51508.86270135375 41759.13054611098 32331.859529883135 3904924.0711292825 7965173.787041682
432.5127525135436 11.5 0.0 0.0 3040625.0 1.1677369532892253e-08 -8.667742997046293e-09 -2.6155255648808355e-09 1.4776051632662579e-08 -0.00026094461940537767 0.0013867333277024474 -0.004847000984810251 12199690.100695219 -568463.5151422026 -5990.543726807335 28487.267877587103 1188198.927151461 1197665.3758279325
432.5127525135436 12.0 0.0 0.0 3040637.0 1.1686605765276065e-08 -6.6926910889724465e-09 4.805890805671567e-09 1.4299141749120241e-08 -7.150578849878653e-05 -0.0028554361619426032 -0.0038215851540992956 12034676.854847653 -562096.4608023708 5519.226101424583 8863.761737946023 888668.3465932235 768622.164305766
433.01170846359156 5.5 0.0 0.0 3040478.0 2.7506708711666844e-09 -5.955715973720787e-08 1.6749729480535497e-07 1.7779191554543974e-07 0.028204642749965876 -0.002043830300741916 -0.0012138770556216077 41525383.15907097 -14570.457175269918 -134656.5438876073 -88911.99694966659 1772242.9335878443 2120668.7178526213
433.01170846359156 8.0 0.0 0.0 3040539.0 8.359634382541962e-09 -6.189476137815311e-08 -8.113883978620933e-10 6.246201505075286e-08 -0.002090434319431372 -0.00021923900862219688 -0.002759936074279264 55605275.76493627 -50863.428140640084 42253.55028747248 33180.47621803713 3852753.9772122405 7836175.988486386
433.01170846359156 11.5 0.0 0.0 3040625.0 1.1427936942106318e-08 -8.948038336709388e-09 -1.7866179754700338e-09 1.4623855053242694e-08 -0.00027521383122532475 0.0008757780442922972 -0.005017863235132021 12099418.50633008 -567676.3712487184 -3550.96389824009 30176.526607369604 1114653.7311725991 1064806.9147554785
433.01170846359156 12.0 0.0 0.0 3040637.0 1.1909478366926639e-08 -6.2515613712366945e-09 4.391053506784416e-09 1.4149171193044352e-08 -6.495157573396075e-05 -0.002694925230267161 -0.003582259755971511 11921195.520054055 -562955.660443837 4637.002230332888 10056.595328720105 898808.6091086385 765978.5026541933
433.5106644136395 5.5 0.0 0.0 3040478.0 2.6825220607325896e-09 -5.986581611620695e-08 1.6741817337588423e-07 1.778200119232463e-07 0.028245838396686353 -0.0016981600787903828 -0.0010782606161814966 41816694.92285678 -12248.885666725577 -134588.34276781807 -89750.01627900483 1775138.7391558385 2125839.923702453
433.5106644136395 8.0 0.0 0.0 3040539.0 8.792525484018707e-09 -6.190624545216378e-08 -6.125213848116371e-10 6.253052784694463e-08 -0.00214890185539265 -0.0002514170851517135 -0.0027592906953050563 55324007.10348229 -51525.2786347581 42461.97469878782 34048.10381074983 3802646.113766024 7724457.495065175
433.5106644136395 11.5 0.0 0.0 3040625.0 1.1190853773150514e-08 -9.134441602949003e-09 -1.0062759808057912e-09 1.4480532549573903e-08 -0.00027757318597189905 0.0004461805737593899 -0.005098216302618072 11916672.092586845 -566802.0948289256 -202.27015154982547 30414.129596941028 1058696.8093983324 933064.5946315116
433.5106644136395 12.0 0.0 0.0 3040637.0 1.2103852228299645e-08 -5.8430738258962185e-09 3.8841928322276785e-09 1.399041473500041e-08 -6.400639168097797e-05 -0.0024585249813030164 -0.003365267937680622 11808944.991092727 -564117.9624156638 3515.9696578669664 11532.292784002953 907362.2583621249 762822.9355510623
434.0096203636875 5.5 0.0 0.0 3040478.0 2.671763386348378e-09 -6.011612334851947e-08 1.6737438742361995e-07 1.7786307141022576e-07 0.028352804172953702 -0.0013011785636296838 -0.0009267851137161791 42052198.60452737 -9793.631782446402 -135044.42882802236 -90649.72098933102 1778681.6573209572 2129147.211765299
434.0096203636875 8.0 0.0 0.0 3040539.0 9.188167658567828e-09 -6.205327221459827e-08 -4.18080715269822e-10 6.273121877458996e-08 -0.002210639942829201 -0.00028244143848270894 -0.0028464369775601443 55095426.505529135 -53241.837633163814 42435.663246742966 34847.27974327846 3754004.394097557 7626817.067786593
434.0096203636875 11.5 0.0 0.0 3040625.0 1.0974979768284753e-08 -9.283705673595855e-09 -1.4880309853975687e-10 1.4375657004476371e-08 -0.00026480320920403266 1.3854952193594366e-05 -0.005154563217381299 11792976.311010458 -566066.7541185655 3358.319175167952 28534.03767794397 1011867.4694681623 828420.3643633022
434.0096203636875 12.0 0.0 0.0 3040637.0 1.2262907161241245e-08 -5.453264567704041e-09 3.271854550062702e-09 1.3813834322423451e-08 -6.265988826134822e-05 -0.002173895840770802 -0.003167722641339678 11672033.98183769 -565458.1628720991 2086.907662787879 13594.247702009983 920370.9080560547 757152.2110685958
434.50857631373543 5.5 0.0 0.0 3040478.0 2.7299134159634286e-09 -6.035952359286993e-08 1.6753277252834878e-07 1.7809535195128572e-07 0.0285828560422938 -0.0009676566031294532 -0.0008056951068490554 42280328.61691472 -7931.197388247485 -136204.3682375941 -91657.00203343973 1781675.8464358167 2133671.1395390313
434.50857631373543 8.0 0.0 0.0 3040539.0 9.540997226115837e-09 -6.229952509670727e-08 -2.2081054410856569e-10 6.302626605345107e-08 -0.0022809407752650774 -0.00031273370973296304 -0.0030050841575885046 54890619.24194957 -55637.00760754975 42278.62499860482 35627.5814857941 3704171.208717378 7541448.364636299
434.50857631373543 11.5 0.0 0.0 3040625.0 1.0796817512396463e-08 -9.341869751100004e-09 9.140080608827298e-10 1.4306544291961871e-08 -0.00023639988369780705 -0.0004897751733471174 -0.005177395906087697 11781747.72049357 -565296.4347354933 6144.547330170806 24459.831660284013 978783.955580301 778334.1663884358
434.50857631373543 12.0 0.0 0.0 3040637.0 1.2413256898520466e-08 -5.0868855254154074e-09 2.5365179859379958e-09 1.3652811969346595e-08 -6.456989112990454e-05 -0.0018143029669874418 -0.002978780113436244 11534706.369286332 -566810.3082718218 577.5674743734387 15615.280234378057 935278.7083363067 750384.4500371251
435.0075322637834 5.5 0.0 0.0 3040478.0 2.855732531345346e-09 -6.064587470128905e-08 1.6804768615592563e-07 1.786787680418004e-07 0.029005417877696206 -0.0007578536937404665 -0.0007485589061441751 42562545.48015299 -6868.949273839446 -138165.45141992526 -92882.81382872192 1784273.007265164 2141882.4923789245
435.0075322637834 8.0 0.0 0.0 3040539.0 9.8517854601385e-09 -6.257233121929476e-08 -5.704088972187052e-12 6.334314756551301e-08 -0.002350675259207737 -0.00034329160261787077 -0.003176696048123533 54675055.14966952 -58089.51457660957 42206.06913022282 36400.7750262362 3654111.5426666164 7462250.265859392
435.0075322637834 11.5 0.0 0.0 3040625.0 1.0682447505646101e-08 -9.304896641128627e-09 2.1362434828003706e-09 1.432687413327759e-08 -0.00020318936889993523 -0.001103039690667461 -0.005141078237923371 11790111.172378842 -564011.9788417539 8195.108380916425 19319.1470611825 959391.0443744559 773906.3574172703
435.0075322637834 12.0 0.0 0.0 3040637.0 1.256938517532862e-08 -4.7949172449969455e-09 1.7553358676748646e-09 1.3566940667685029e-08 -6.655585210436952e-05 -0.0014014267496839854 -0.002811297498721885 11452183.308002982 -568022.7493869816 -521.9089644919675 16973.582380261993 940232.1839644389 746051.3651902113
435.50648821383135 5.5 0.0 0.0 3040478.0 3.0242308381822785e-09 -6.097902962649866e-08 1.6889155180856835e-07 1.795882632541958e-07 0.02963285937010048 -0.0006358918448910175 -0.0007462034341414447 42914712.39492194 -6219.53774671929 -140842.6876032882 -94330.83267135578 1787575.116300372 2153662.198541237
435.50648821383135 8.0 0.0 0.0 3040539.0 1.014480404936377e-08 -6.278033530833537e-08 2.2860458888018914e-10 6.359512411093373e-08 -0.0024213529535521434 -0.0003765643636795258 -0.003318409347250703 54425908.49923798 -60210.207928713295 42292.28152261389 37253.038700482924 3604003.49726307 7385582.336349662
435.50648821383135 11.5 0.0 0.0 3040625.0 1.0619222633386242e-08 -9.187095609532516e-09 3.284182190402551e-09 1.4420695813166283e-08 -0.0001743498313710487 -0.0017343461993692111 -0.0050662551212486235 11785653.802010743 -562299.9630393246 10095.56581185303 14457.004370442513 945963.7120235172 782377.2086435214
435.50648821383135 12.0 0.0 0.0 3040637.0 1.2725504529713176e-08 -4.622735030420531e-09 9.834882875293305e-10 1.3574807324928595e-08 -6.85106921686428e-05 -0.0009711278606698912 -0.0026946703316757434 11435658.34322099 -568793.711768549 -948.6255244786357 17508.468755265727 931515.833508522 744322.6299151521
436.0054441638793 5.5 0.0 0.0 3040478.0 3.1884536746412373e-09 -6.13025022863968e-08 1.6988469938691108e-07 1.8063491940704645e-07 0.030427223079578097 -0.0004531261922145635 -0.0007428839789567122 43288509.04329828 -5135.359188941071 -143912.64383270242 -95894.90566093738 1789546.708155629 2167626.2540722787
436.0054441638793 8.0 0.0 0.0 3040539.0 1.0479319778158332e-08 -6.283823286027967e-08 4.931307979007465e-10 6.370794950396277e-08 -0.002517817348032931 -0.0004174328556674697 -0.003373885486274466 54129329.133769065 -61476.002971241 42575.183167469804 38329.35780642246 3553158.7160100853 7307806.172705282
436.0054441638793 11.5 0.0 0.0 3040625.0 1.0613332057374813e-08 -8.922853325764331e-09 4.175473693152632e-09 1.448083938849586e-08 -0.00015100852180951254 -0.0022616354737754456 -0.004926416319432659 11852012.950757083 -560508.858740493 11778.544465836663 10707.033535678815 928415.8755562027 793847.206378498
436.0054441638793 12.0 0.0 0.0 3040637.0 1.2876514851385243e-08 -4.56275532648135e-09 2.4240104124653925e-10 1.366316687858551e-08 -7.020998724662641e-05 -0.0005438198675518168 -0.0026424178958326006 11446485.740938388 -569196.0117552384 -916.9539915201607 17453.321131654702 915054.4786525391 744333.4894212349
436.50440011392726 5.5 0.0 0.0 3040478.0 3.34789773908731e-09 -6.15231353472404e-08 1.7048614676915497e-07 1.8127832424870907e-07 0.031110472757422 -0.00024466992469698905 -0.0007124027990012823 43546979.089337826 -3585.686486490793 -146172.34463289613 -97159.7910013966 1791364.2097472951 2176656.9215333513
436.50440011392726 8.0 0.0 0.0 3040539.0 1.090575895863964e-08 -6.278142992814515e-08 8.301738160200473e-10 6.37270171187335e-08 -0.00264275040237564 -0.00046988508741072126 -0.003347099153687752 53764570.39318069 -61573.15140535502 42995.813252450724 39592.20168410282 3509902.0411873967 7227702.298024426
436.50440011392726 11.5 0.0 0.0 3040625.0 1.0725965390391995e-08 -8.514799333113429e-09 4.741097396901868e-09 1.4492278832743506e-08 -0.0001343024309463698 -0.0026309506240640205 -0.004722272433367989 11967140.431950398 -559227.9130978179 12299.920481906403 8381.17813843401 907025.0463180383 804234.7944145984
436.50440011392726 12.0 0.0 0.0 3040637.0 1.3019632079263735e-08 -4.564539543748695e-09 -4.52696647984218e-10 1.3804013002780571e-08 -7.049497161895767e-05 -0.00012852254851770868 -0.0026380357019238705 11468750.263978526 -569444.2112743948 -755.8765706179358 16993.606426551465 898238.9807283243 746415.8222736272
437.0033560639752 5.5 0.0 0.0 3040478.0 3.5441660072226005e-09 -6.151955293776917e-08 1.7005820843987436e-07 1.8087844195516914e-07 0.03119231551332068 -0.00019646690584509372 -0.0007229733447598521 43553164.86174592 -2634.5607490026287 -146515.4325022163 -97716.43933258663 1793491.2482652648 2173572.67471387
437.0033560639752 8.0 0.0 0.0 3040539.0 1.1417536542065571e-08 -6.261517288956637e-08 1.25374442023349e-09 6.365997087456888e-08 -0.0027777533864476863 -0.0005348182200337199 -0.003249647929147495 53344046.58323483 -60620.346440346744 43503.6223458358 41225.59130574861 3477601.1112427097 7151034.605422922
437.0033560639752 11.5 0.0 0.0 3040625.0 1.0903980161302946e-08 -8.050122796696759e-09 4.98279892833658e-09 1.444055212103115e-08 -0.00011212815935693731 -0.002821646150864328 -0.004475694607298324 12049611.799603598 -558585.8654187431 11825.305299709325 7109.897650713259 890108.4091870121 810858.996081853
437.0033560639752 12.0 0.0 0.0 3040637.0 1.315064181087544e-08 -4.626585900721157e-09 -1.080436243778134e-09 1.3982561267935374e-08 -6.998393795418947e-05 0.0002581279266471814 -0.0026544363346763036 11516746.298881747 -569617.0183430864 -856.2558070734451 15992.760238766572 885641.0293535918 752497.5434979439
437.5023120140232 5.5 0.0 0.0 3040478.0 3.7557267485476615e-09 -6.128126869853135e-08 1.6883912680791977e-07 1.7965564315649027e-07 0.030910831935335982 -0.0002753016473872407 -0.0007705008696923021 43335339.46570114 -2647.639507741478 -145525.34689830133 -97797.86057744999 1796435.2050280264 2158894.3195381616
437.5023120140232 8.0 0.0 0.0 3040539.0 1.198668233453653e-08 -6.234529801617448e-08 1.7431133215995544e-09 6.35110634627278e-08 -0.0029266686743117582 -0.0006119367831441943 -0.0030989598127828524 52903134.31643984 -58966.754959211656 43964.8126159776 43216.415387022236 3455928.8325321004 7080787.842363655
437.5023120140232 11.5 0.0 0.0 3040625.0 1.1101789644678773e-08 -7.577449438166558e-09 4.980684319012585e-09 1.4334388357663726e-08 -9.610881498721654e-05 -0.0028663323996653833 -0.004223560647874269 12080655.948421253 -558388.8831761963 11054.156659154165 6605.067279123166 880479.0937600591 811635.6597605753
437.5023120140232 12.0 0.0 0.0 3040637.0 1.3267130698868431e-08 -4.801810899382503e-09 -1.6150547866443675e-09 1.4201498049788573e-08 -7.116116966030129e-05 0.0006035878437372716 -0.00273763980800693 11594151.458776068 -569659.5455084576 -1686.4698006012748 14514.968470865995 915370.3283642265 769736.3958713737
438.00126796407113 5.5 0.0 0.0 3040478.0 4.013644789621611e-09 -6.086940738543977e-08 1.6671216560026857e-07 1.775222246905532e-07 0.030131452969057674 -0.0006049744982675706 -0.0008851373087482595 42921564.74106939 -4176.308877926032 -142648.24447388024 -97242.37640996883 1799325.5758771277 2133751.9512913567
438.00126796407113 8.0 0.0 0.0 3040539.0 1.2586985575953889e-08 -6.205982053526181e-08 2.248426506257734e-09 6.336330919792793e-08 -0.0030565416218546137 -0.0006943831644726882 -0.002919809724424322 52471539.44637744 -57068.18799458265 44317.0391082797 45274.31380135969 3441195.070230409 7019529.58273877
438.00126796407113 11.5 0.0 0.0 3040625.0 1.1320154261219708e-08 -7.136598450055712e-09 4.816291575811163e-09 1.4222292166819589e-08 -8.306779559673123e-05 -0.0028102151176765903 -0.003978060612406459 12068786.175421577 -558624.0386840808 10211.41189178011 6827.794084975283 878342.1952582713 806086.279379456
438.00126796407113 12.0 0.0 0.0 3040637.0 1.337907097898927e-08 -5.009653156890579e-09 -2.021331803985474e-09 1.4428511609829332e-08 -7.288220582229708e-05 0.0008802951360511868 -0.0028690171791534618 11674903.939590223 -569741.2694078202 -3058.6678095897405 13027.358242214978 945136.8540410543 787979.7307883248
438.5002239141191 5.5 0.0 0.0 3040478.0 4.280819778212098e-09 -6.037343111699052e-08 1.64058689966282e-07 1.7486717918541537e-07 0.028963857008475643 -0.0009982080124018595 -0.001051280600876103 42428099.94454569 -6764.998007937667 -138479.6690512748 -96313.41420716615 1802209.07082096 2103245.6579389386
438.5002239141191 8.0 0.0 0.0 3040539.0 1.3182494516391569e-08 -6.1804574357236e-08 2.6977677051994017e-09 6.325236377990173e-08 -0.003151968538856763 -0.0007693693446522458 -0.002748551328496522 52040587.57555924 -55197.86803815962 44607.10158453732 47053.11587851637 3427854.7164685596 6965400.165708653
438.5002239141191 11.5 0.0 0.0 3040625.0 1.1551015391877914e-08 -6.753443351706891e-09 4.565001083326888e-09 1.4137686818531881e-08 -7.022499505157664e-05 -0.002680748410065449 -0.0037628292288337133 12039026.696646437 -559082.3943329602 9260.638108408672 7155.118070030763 892810.9185625775 820114.7575382069
438.5002239141191 12.0 0.0 0.0 3040637.0 1.3501470659267356e-08 -5.216699987836248e-09 -2.331973928939854e-09 1.466089257621797e-08 -7.717645780504559e-05 0.0010855221968301357 -0.0030115014636535784 11743826.245477574 -569879.7224939617 -4744.159552581048 12078.300120829275 962929.1308997689 803331.7877993095
439.01231028390515 5.5 0.0 0.0 3040478.0 4.4232054564693095e-09 -6.00113829368048e-08 1.6204146891769375e-07 1.728536041785125e-07 0.027999849093155307 -0.0009565163357479266 -0.0010941001695070696 42101765.53753626 -7873.8098388154685 -135081.67465641897 -95783.87242769572 1804532.4919591972 2079968.769460766
439.01231028390515 8.0 0.0 0.0 3040539.0 1.3758407607190185e-08 -6.162254802043837e-08 3.037877407245296e-09 6.321282230337666e-08 -0.003207173553330341 -0.0008317520877399674 -0.002587736107377591 51603275.80847407 -53531.58117635487 44830.36350413029 48417.81939449557 3412470.175848943 6919691.345346984
439.01231028390515 11.5 0.0 0.0 3040625.0 1.177747141153201e-08 -6.414339600938749e-09 4.178050329470811e-09 1.4046661166313367e-08 -4.909791471060393e-05 -0.0025118646236291656 -0.0035894617082239074 12017896.403286893 -559190.3780994944 7392.529661980246 6751.095970349101 1013576.5830155662 923420.638163394
439.01231028390515 12.0 0.0 0.0 3040637.0 1.3636776490558691e-08 -5.404430861673453e-09 -2.608152508417211e-09 1.489872496219813e-08 -8.41043069121079e-05 0.001249699771926381 -0.0031577962354878 11816863.85555004 -570069.7446317909 -6714.012647854036 11707.378779691138 969167.9541526067 816112.5450626744
439.5112662339531 5.5 0.0 0.0 3040478.0 4.449859530640939e-09 -5.99259642974508e-08 1.6113481291528885e-07 1.719748539178531e-07 0.027556373708446345 -0.0005690420539714621 -0.0009881300290928094 42052876.57327514 -6397.108988127431 -133374.60757619495 -95841.93181872598 1806312.6696709732 2071122.6233227812
439.5112662339531 8.0 0.0 0.0 3040539.0 1.4222219354855445e-08 -6.158339618151523e-08 3.2708759820124713e-09 6.328889980333672e-08 -0.0032574901028300392 -0.0008787861877343257 -0.0025147427457660114 51207202.24580778 -52689.317609339574 44978.5313345275 49294.75346698731 3396397.160667629 6890666.542999398
439.5112662339531 11.5 0.0 0.0 3040625.0 1.196647263287116e-08 -6.123204014004004e-09 3.6404885772637217e-09 1.3926350984789834e-08 -3.615707376730608e-05 -0.0022524025398889995 -0.0034458184475274147 11988071.289240161 -559364.4081082239 5913.86082861811 6178.9610484804725 1120044.6246120757 956796.0328220109
439.5112662339531 12.0 0.0 0.0 3040637.0 1.3758025001768454e-08 -5.529294584933939e-09 -2.8726155597506373e-09 1.5103253646495747e-08 -9.472145449898396e-05 0.001394374739606238 -0.0032757727488557766 11889938.970814547 -570189.2600977713 -8845.297793505044 11924.970794624584 990613.4469739663 830979.9482852273
440.01022218400107 5.5 0.0 0.0 3040478.0 4.405022673118716e-09 -6.003251695911107e-08 1.6096692267864303e-07 1.7185359325259656e-07 0.027406208000311637 3.3978402789077935e-05 -0.0007822528596367088 42169713.49855856 -3288.67185074346 -132558.471218095 -96141.94833578293 1807459.8923891496 2072221.7760254531
440.01022218400107 8.0 0.0 0.0 3040539.0 1.449043433326918e-08 -6.1713673704097e-08 3.4428400494852415e-09 6.348545783743612e-08 -0.0032921161607146793 -0.0009112691129249651 -0.0025275550132499215 50899764.796488315 -53088.99859486002 44997.90122196266 49860.03426098653 3382827.0418434166 6884697.422586137
440.01022218400107 11.5 0.0 0.0 3040625.0 1.2110274094691886e-08 -5.829717495531214e-09 2.9744965532471696e-09 1.3765608394529732e-08 -2.864075069930677e-05 -0.0019119816568139614 -0.003309837969968625 11912853.448289027 -560285.552395238 4746.543090198258 6118.440189946152 1144499.5398299552 921039.2529596932
440.01022218400107 12.0 0.0 0.0 3040637.0 1.3848018244745995e-08 -5.594189592544913e-09 -3.1735248030895393e-09 1.5268720515484597e-08 -0.00011013798528543854 0.0015413412619656455 -0.0033555188912976564 11946142.535150412 -570256.1940605307 -11011.18965995163 12662.968742582732 1016887.3293799312 843388.9166828953
440.509178134049 5.5 0.0 0.0 3040478.0 4.3411749459664615e-09 -6.025384544973065e-08 1.6123979965141457e-07 1.7218491421439866e-07 0.027368477913391927 0.0006378491090122374 -0.000563286531029237 42336775.33939689 117.05015981230422 -131999.95752609463 -96396.1962975981 1808595.4020182663 2077789.4443650278
440.509178134049 8.0 0.0 0.0 3040539.0 1.459831159315629e-08 -6.207371741581223e-08 3.5654579842191273e-09 6.38668113015377e-08 -0.0033292363482726006 -0.0009355184125137277 -0.0026233587207812495 50724443.197236225 -54572.629496406356 44879.87201403901 50284.546116089376 3371970.001272539 6906626.380167866
440.509178134049 11.5 0.0 0.0 3040625.0 1.2208764511607566e-08 -5.500754242885668e-09 2.1907849609299507e-09 1.3568779122881683e-08 -2.4646054265697205e-05 -0.0015105213602167788 -0.003158797784343133 11749655.673654784 -562011.5237479655 3461.939196481975 6752.218689256624 1090678.3020153393 855925.1793093177
440.509178134049 12.0 0.0 0.0 3040637.0 1.391756952585776e-08 -5.618860812296183e-09 -3.5322683380342238e-09 1.5419055027689648e-08 -0.0001259364177732636 0.0017182202600618227 -0.003400763552538189 11985038.026427278 -570125.3737080299 -12846.732362715416 13784.358787745165 1041704.4936204513 862877.6753469497
441.008134084097 5.5 0.0 0.0 3040478.0 4.269035236120244e-09 -6.051527777626615e-08 1.6181944757675319e-07 1.7281740977179197e-07 0.027377135828205522 0.0011923409511717335 -0.00035388921480559803 42509228.84157453 3179.99182506952 -131575.93833767757 -96528.17809158194 1808842.9572053344 2086125.4309096406
441.008134084097 8.0 0.0 0.0 3040539.0 1.4588335325825152e-08 -6.265220656085588e-08 3.6568690873490606e-09 6.443206659765679e-08 -0.003367971616796319 -0.0009535673618662788 -0.002786336677564529 50699745.134224385 -56697.427773235424 44609.96972048162 50566.78953501923 3364174.57997784 6959747.111362155
441.008134084097 11.5 0.0 0.0 3040625.0 1.228466415568737e-08 -5.1738602526924016e-09 1.314296713394044e-09 1.3394371175357906e-08 -2.6634901902842363e-05 -0.0010490823993495576 -0.00299376214389105 11518776.880408064 -564057.2392948351 1895.599441858351 7756.438500717915 1030717.878484867 803368.3769748082
441.008134084097 12.0 0.0 0.0 3040637.0 1.3906024183248686e-08 -5.629269416899262e-09 -3.906131863634417e-09 1.550238848981778e-08 -0.00014188418608221062 0.0019179387217290852 -0.003422043918877593 12026054.980805894 -569719.2815782793 -14094.719236055125 15029.176250735667 1057142.647647079 890791.7585154363
441.50709003414494 5.5 0.0 0.0 3040478.0 4.21782505655506e-09 -6.082539522851764e-08 1.6273238080978894e-07 1.737795917734164e-07 0.027469594422798328 0.0016061121905938027 -0.00018734481107117971 42705440.93690194 5359.136784027463 -131449.59189879242 -96646.34798879863 1809240.4386622873 2097077.5363726118
441.50709003414494 8.0 0.0 0.0 3040539.0 1.4447373412364853e-08 -6.332797966326777e-08 3.716953336246498e-09 6.5061319913228e-08 -0.0034014430758738186 -0.0009643475653069497 -0.0029898413773758025 50804412.82305759 -59012.00714471342 44219.667057315644 50784.95485650218 3357879.2878376306 7045927.006614016
441.50709003414494 11.5 0.0 0.0 3040625.0 1.235791556688047e-08 -4.943868932341917e-09 4.2435605421945777e-10 1.3316906368938505e-08 -3.530842103532864e-05 -0.0005599831048751355 -0.0028443541877631166 11301803.460971028 -565108.7937219182 1042.7387937439742 9012.740098106791 1068110.2600188719 891737.7942928951
441.50709003414494 12.0 0.0 0.0 3040637.0 1.3813772001273417e-08 -5.685548019990655e-09 -4.218433253497047e-09 1.552227213731916e-08 -0.00015936024180746372 0.002103414946370375 -0.0034406870503106974 12063060.172130652 -569228.0907958507 -14909.415620798878 15951.339562835887 1060451.2002083103 911255.476393263
442.0060459841929 5.5 0.0 0.0 3040478.0 4.226468047080764e-09 -6.119960259219818e-08 1.639627156862437e-07 1.7506292161621196e-07 0.027692225911582335 0.0018113321798871678 -9.815017152374822e-05 42949455.27776853 6337.668477994404 -131833.39350419486 -96859.28730387418 1810045.3798738664 2111071.693318759
442.0060459841929 8.0 0.0 0.0 3040539.0 1.4168188194616747e-08 -6.394923616955568e-08 3.731495793228241e-09 6.560614623831036e-08 -0.0034310326003754213 -0.0009618457388082331 -0.0031880112647960177 50952814.00821376 -60641.486442149544 43686.67628641301 50946.65174614005 3355191.6359445225 7151291.60915543
442.0060459841929 11.5 0.0 0.0 3040625.0 1.2422697799928147e-08 -4.863459193113913e-09 -3.9845564653381395e-10 1.3346738285202064e-08 -4.529327298344265e-05 -8.706469123138563e-05 -0.0027612326480908954 11161561.047960263 -564783.2743307641 1426.995666599652 10145.156062771432 1201725.339573016 1115441.1315580304
442.0060459841929 12.0 0.0 0.0 3040637.0 1.3660850377922324e-08 -5.868239715449072e-09 -4.432550803622419e-09 1.5514592390154763e-08 -0.0001725568068450386 0.0022400884439334103 -0.003499173477630275 12088180.49733644 -568749.7352165063 -15582.376486842919 16385.151138835066 1067921.3397698512 937717.2144750811
442.50500193424085 5.5 0.0 0.0 3040478.0 4.319923378390671e-09 -6.163807200632644e-08 1.6542339123760283e-07 1.7658655675673973e-07 0.028085448104556928 0.0018075897865752937 -0.00010064985490121744 43248403.680929236 6147.649645043458 -132812.886799121 -97224.09454205107 1811533.0346784296 2127710.588667582
442.50500193424085 8.0 0.0 0.0 3040539.0 1.384140581525366e-08 -6.445086307914293e-08 3.7127076502634258e-09 6.602486247380823e-08 -0.003459385650455262 -0.0009545056373749369 -0.003277694768504146 51016172.759762004 -61140.3690873187 43021.61704350666 51118.0444653767 3355905.982399925 7255050.110091683
442.50500193424085 11.5 0.0 0.0 3040625.0 1.2475043714195498e-08 -4.893382405697801e-09 -1.0723522333302545e-09 1.344328257353128e-08 -5.2533512613709666e-05 0.0003316511194655918 -0.0027575980661787474 11092034.771524806 -563691.0846348 2048.9755148694417 10651.35912899892 1387533.7353433883 1363544.8457656975
442.50500193424085 12.0 0.0 0.0 3040637.0 1.3414400568129438e-08 -6.171664496296347e-09 -4.583325995539144e-09 1.546099810615282e-08 -0.00018500182287778158 0.0023215963384255315 -0.003625973109936674 12120790.34319619 -568227.0466524971 -16009.450114890591 16551.082952201745 1081325.929277297 976351.4782815934
443.0039578842888 5.5 0.0 0.0 3040478.0 4.4849894415234725e-09 -6.210831885525147e-08 1.6689443935614336e-07 1.7813285011282332e-07 0.0286124497078458 0.0017091319331432296 -0.0001637882400141794 43568649.2579527 5509.231556133311 -134195.30682108738 -97769.01092279985 1812689.074413341 2145099.637486235
443.0039578842888 8.0 0.0 0.0 3040539.0 1.3590047020266168e-08 -6.486288105768637e-08 3.6764471849003436e-09 6.637317968140427e-08 -0.0034968757518783846 -0.0009460347800928602 -0.003266424639548511 50877609.80179089 -60175.42231808275 42327.02987437822 51307.680563017886 3359325.839584425 7343309.846253563
443.0039578842888 11.5 0.0 0.0 3040625.0 1.2505656326530143e-08 -5.092583522291124e-09 -1.5430891778116192e-09 1.35906942905605e-08 -5.8411920989786856e-05 0.0006413297507561398 -0.002808883316710156 11081536.825107258 -562355.7555492554 1622.6019437353768 10211.759834588658 1638855.983086519 1604758.6469345803
443.0039578842888 12.0 0.0 0.0 3040637.0 1.3123679455511283e-08 -6.5472374490751304e-09 -4.596764349333423e-09 1.536969495952615e-08 -0.00020123373604476823 0.002375654707431191 -0.0038036496275675787 12170624.341561519 -567404.3690052503 -15732.920538421527 17067.379691908805 1094117.047447363 1001653.0950379096
443.50291383433677 5.5 0.0 0.0 3040478.0 4.680934609005159e-09 -6.254665078025872e-08 1.681007592245057e-07 1.7942090158199701e-07 0.02913479529481583 0.001654854444793549 -0.0002347214088715241 43851399.44148087 5277.253952593397 -135525.09433070803 -98343.73377637596 1813966.897280778 2160036.9134088503
443.50291383433677 8.0 0.0 0.0 3040539.0 1.3453828446063773e-08 -6.509144623861498e-08 3.6417489755374005e-09 6.656699038481045e-08 -0.0035289517908895503 -0.00094223619716165 -0.0031634719448825413 50513137.20848121 -58050.391156812664 41549.56715043875 51630.30431604431 3365795.3359265523 7409865.992001423
443.50291383433677 11.5 0.0 0.0 3040625.0 1.2551025870939321e-08 -5.487239803176516e-09 -1.8504689222081639e-09 1.3822528216741359e-08 -5.704048004613955e-05 0.0008587603458851364 -0.003013919542002239 11122483.776726376 -561052.4438000994 431.9600316099161 8252.302212576136 1919999.3712415341 1854254.0240760802
443.50291383433677 12.0 0.0 0.0 3040637.0 1.2849517838433415e-08 -6.978470040879034e-09 -4.43952640340541e-09 1.5281313669910665e-08 -0.00019689625424061048 0.002322554608076987 -0.004007788647988689 12253581.505641893 -565982.8754834982 -15059.348001283004 18065.428896059835 1202328.8464079646 1010650.5762583753
444.0018697843847 5.5 0.0 0.0 3040478.0 4.828449567834307e-09 -6.288116152466423e-08 1.6889339129266644e-07 1.802840315231989e-07 0.029507862732212703 0.0017027403820064305 -0.00026600090817649626 44052571.66714499 5788.864651905782 -136436.20983765562 -98797.72993641908 1814159.016227939 2171242.900978406
444.0018697843847 8.0 0.0 0.0 3040539.0 1.348227033524424e-08 -6.513549978857843e-08 3.6077768789985972e-09 6.661397000711746e-08 -0.003568923366921295 -0.0009417199254352372 -0.0030608660103876805 49967491.30383766 -55436.14081359679 40639.69680064147 52078.69032217328 3375295.0872513135 7452286.013442378
444.0018697843847 11.5 0.0 0.0 3040625.0 1.2602283586197074e-08 -5.842135451676432e-09 -2.030709608479528e-09 1.4038229223681948e-08 -4.501414896238011e-05 0.0010293318107468634 -0.0032386885298932846 11183411.755670711 -560142.0647608435 -98.33639913357946 5663.39748194932 2112145.1681789095 1963471.7256169887
444.0018697843847 12.0 0.0 0.0 3040637.0 1.2576216859585101e-08 -7.397791815448368e-09 -4.197849870662381e-09 1.518257217274621e-08 -0.00019844598448103104 0.0022008875445388276 -0.0042292550870673415 12363636.646754457 -564292.3900930565 -14188.990848241767 18548.608750015723 1412715.4644254278 996970.1329196015
444.5008257344327 5.5 0.0 0.0 3040478.0 4.872054700051558e-09 -6.3107823547344e-08 1.6929685216966576e-07 1.8074224316534488e-07 0.029703861895027873 0.001850127478089967 -0.0002459399991911809 44136048.392274946 6777.4628632421 -136972.92437958694 -99123.27960061899 1814233.2656274147 2176899.574809754
444.5008257344327 8.0 0.0 0.0 3040539.0 1.3619895485529716e-08 -6.493642615505443e-08 3.6145656193406045e-09 6.644776955958799e-08 -0.0036109692856751275 -0.0009435558696608296 -0.0029443717199868712 49322933.725608304 -53100.87598768275 39618.58329333903 52654.55552369802 3386657.9879679834 7480447.24451072
444.5008257344327 11.5 0.0 0.0 3040625.0 1.2663084890846957e-08 -6.107933712017722e-09 -2.0828115400249742e-09 1.4212623863821215e-08 -3.546190619774918e-05 0.001087236768023705 -0.0034136695191766286 11250146.282759335 -559683.6117218791 -88.62265363171451 4470.248797733828 2171884.1724341945 1892490.2090113056
444.5008257344327 12.0 0.0 0.0 3040637.0 1.2297834572532158e-08 -7.71622607968527e-09 -3.873087634034342e-09 1.5025900568920723e-08 -0.00018747505146025166 0.0020399657099976595 -0.004407971954899648 12470362.856117574 -562929.1599938791 -12553.501196864025 18342.864695005585 1520559.6762455176 963864.3606428754
445.01291210421874 5.5 0.0 0.0 3040478.0 4.8079352261865546e-09 -6.331813309832527e-08 1.696523841771607e-07 1.8114699466784252e-07 0.029777397070645178 0.0019394232451600986 -0.00022254464339648618 44161383.072540596 7163.3121885537175 -136938.2578503217 -99210.89904315409 1815950.4841039672 2179555.9339540787
445.01291210421874 8.0 0.0 0.0 3040539.0 1.385088239745749e-08 -6.4697056474255e-08 3.6967493226591813e-09 6.62662962234628e-08 -0.003679212527941591 -0.0009619659242280725 -0.0028230973793498468 48634872.65155351 -51364.00845641984 38499.64255375166 53573.98858295716 3400832.7917072275 7503417.842411777
445.01291210421874 11.5 0.0 0.0 3040625.0 1.2730496318766198e-08 -6.265996213512939e-09 -2.1585444236947276e-09 1.4352266688538848e-08 -3.8066032308058265e-05 0.0011124674096134844 -0.0035262630231432434 11321818.835962925 -559297.30980308 -1174.802680260527 4660.270431351188 2253228.480744601 1773218.2288829356
445.01291210421874 12.0 0.0 0.0 3040637.0 1.2029369474844882e-08 -7.88472311491854e-09 -3.4879871087657773e-09 1.4800021710530589e-08 -0.00016804728752564717 0.0018471860656014123 -0.004501652197787139 12541662.146467332 -561509.4752510407 -10250.888559940036 17712.089127314306 1541297.5611818826 942798.0465674542
445.5118680542667 5.5 0.0 0.0 3040478.0 4.697134128040454e-09 -6.36057772971344e-08 1.7018193047160663e-07 1.8174060480154734e-07 0.029789338646905996 0.0016965544827257616 -0.0002898477474755209 44228259.716301695 5576.350511850198 -136636.4513850705 -99159.79943988299 1817094.985759836 2184501.7276321594
445.5118680542667 8.0 0.0 0.0 3040539.0 1.4132381257285868e-08 -6.45251482763292e-08 3.843728734162052e-09 6.616640545371478e-08 -0.003759105493630707 -0.0009942335366271975 -0.0027631025764687372 47999585.50808627 -50514.76782150494 37429.29219437996 54775.37670349008 3414050.4234499047 7532484.519349518
445.5118680542667 11.5 0.0 0.0 3040625.0 1.2829183382810683e-08 -6.348241914652365e-09 -2.274826983110517e-09 1.4493548891828482e-08 -5.635491585571288e-05 0.0011460659166543557 -0.0036202262622236124 11360602.147310603 -558827.6857528945 -4199.047156204404 6500.51049902573 2411194.025513919 1753375.0664937184
445.5118680542667 12.0 0.0 0.0 3040637.0 1.1802753114302696e-08 -7.903768458228772e-09 -3.090719374626947e-09 1.4537093353596117e-08 -0.00014756695068641757 0.0016394891358173823 -0.004495345126524563 12547518.181644602 -559990.8638813866 -7705.210546595133 16880.676568727562 1523507.4755697348 937612.3533450532
446.01082400431466 5.5 0.0 0.0 3040478.0 4.588244511205754e-09 -6.396890467129638e-08 1.706574522187647e-07 1.8231028152668727e-07 0.029681089997565517 0.0009727103174079502 -0.0005191040340142522 44341329.25031437 1485.7587153632517 -135584.90700677346 -98872.2311708323 1819527.1379553168 2189624.7772299377
446.01082400431466 8.0 0.0 0.0 3040539.0 1.4410357782485529e-08 -6.441013271543383e-08 3.982150803792561e-09 6.612247071051706e-08 -0.0038289528640507494 -0.001031854170507512 -0.002761283016602075 47409735.42217389 -50497.359027238606 36355.94694429784 56068.582048337455 3423191.293456741 7572925.863572034
446.01082400431466 11.5 0.0 0.0 3040625.0 1.2996391748466392e-08 -6.347594630129272e-09 -2.4325949061007756e-09 1.4666822220414302e-08 -8.141466817674808e-05 0.0012022986469037813 -0.003678874096742266 11421989.36553491 -558896.7885572261 -8297.710598835954 8433.386352801786 2583044.80922166 1759890.4899137628
446.01082400431466 12.0 0.0 0.0 3040637.0 1.1619858074724463e-08 -7.840330294827835e-09 -2.706149729577465e-09 1.4276383546529794e-08 -0.00012920732759599083 0.001431408102006569 -0.0044208961602938066 12502007.201218657 -558538.7617863143 -5034.643633208134 16013.499965588217 1494586.5977615656 934374.6486150795
446.5097799543626 5.5 0.0 0.0 3040478.0 4.508483619831152e-09 -6.430835152157659e-08 1.7071817247153704e-07 1.8248447855090146e-07 0.029366859862364692 -0.00014565339349161406 -0.0008873538377796123 44459935.72363416 -4429.355649159895 -133590.004748 -98424.21068056954 1820775.9509669552 2192797.244109333
446.5097799543626 8.0 0.0 0.0 3040539.0 1.4673282524266009e-08 -6.436778823360603e-08 4.05157997872919e-09 6.61432739017908e-08 -0.0038699894980726256 -0.0010702249756538542 -0.002789163456017472 46854933.49373124 -51214.94834750761 35207.67122912673 57108.00002555343 3424898.523874547 7624467.3979558125
446.5097799543626 11.5 0.0 0.0 3040625.0 1.3259749525522018e-08 -6.3883434155514365e-09 -2.663666294402033e-09 1.4957506717449078e-08 -0.00010820030229631107 0.0012883717032305048 -0.0037726696118507335 11605541.611472804 -559873.94031553 -14232.667549504873 9694.954676030364 2789354.5016808724 1778531.347580919
446.5097799543626 12.0 0.0 0.0 3040637.0 1.1480835121033981e-08 -7.713769414125895e-09 -2.3382997517663842e-09 1.4027810213279272e-08 -0.00011333345035644064 0.0012347039289183886 -0.004319502345051622 12455308.742208695 -557236.6902851602 -2139.6017746430825 15289.94295521635 1463965.6633755146 932191.0549908776
447.00873590441057 5.5 0.0 0.0 3040478.0 4.470820727567873e-09 -6.450848691953431e-08 1.7013791044387195e-07 1.820116526292555e-07 0.02890259742584877 -0.0013356040425666976 -0.001282620781050664 44554169.11446122 -10520.788267952146 -131182.17299324056 -98042.70114923565 1823486.1865647822 2190107.043764815
447.00873590441057 8.0 0.0 0.0 3040539.0 1.4894781529864446e-08 -6.43815690365287e-08 4.031130989338334e-09 6.620491647514485e-08 -0.0038771937221607554 -0.001091441863439466 -0.0028432572053658203 46305826.81241827 -52275.963784014035 33913.53934787585 57653.1974855345 3419669.907359466 7683737.000052412
447.00873590441057 11.5 0.0 0.0 3040625.0 1.3558054427505658e-08 -6.392108951477366e-09 -2.977206173174212e-09 1.5282135102934717e-08 -0.00014288768592700336 0.0014363417363894722 -0.003896411039002398 11909179.9063502 -561381.2240494676 -21472.43963437323 10640.292775824098 2999752.473998224 1772909.4572699443
447.00873590441057 12.0 0.0 0.0 3040637.0 1.1405312492467265e-08 -7.497657638957403e-09 -1.937520395139877e-09 1.3785862628193752e-08 -0.00010034009140490492 0.0010342612582040262 -0.004174623461917607 12441686.611464169 -556270.2147686738 921.9903107235186 14601.889635736128 1410457.5941018122 931268.7452281967
447.5076918544585 5.5 0.0 0.0 3040478.0 4.47152347862228e-09 -6.458364892684044e-08 1.6908336828282813e-07 1.8105310729394218e-07 0.028430621324877718 -0.0022039834882634636 -0.001583929349214253 44621409.974503204 -15126.339650150778 -129017.82068440519 -97962.65812507851 1824731.0781306315 2183254.636636058
447.5076918544585 8.0 0.0 0.0 3040539.0 1.506235397963042e-08 -6.439779194825377e-08 3.928622956010817e-09 6.625242783135393e-08 -0.00385537710770116 -0.0010935804807795488 -0.0028832936471117837 45747064.35510063 -53222.816283743654 32518.30128794931 57693.88561190131 3409419.02369677 7746786.602957674
447.5076918544585 11.5 0.0 0.0 3040625.0 1.3776428231338258e-08 -6.255335310251679e-09 -3.2048476410789463e-09 1.5465776510069727e-08 -0.00017973286016952794 0.0015642917917907128 -0.003939371063478879 12180565.898867654 -562548.1278230513 -27916.61472565079 12935.886198357053 3129060.0133889015 1755211.0749357205
447.5076918544585 12.0 0.0 0.0 3040637.0 1.1381858021973026e-08 -7.258741183751868e-09 -1.4452739413634977e-09 1.3576628166471657e-08 -9.257238846281296e-05 0.0007947218690088897 -0.0040056039121031005 12434097.452596273 -555768.7954094536 3786.268965209444 13861.850708834743 1341395.733673827 926013.2291675949
448.0066478045065 5.5 0.0 0.0 3040478.0 4.4843713456304506e-09 -6.458419494080126e-08 1.6778908677655416e-07 1.7984550443040535e-07 0.028076917144050275 -0.002589434505733659 -0.001722544990107265 44682541.620192885 -17360.87052903227 -127606.07578560393 -98302.23497661151 1825280.8984559458 2174153.937128171
448.0066478045065 8.0 0.0 0.0 3040539.0 1.515284624739316e-08 -6.440563405307924e-08 3.764464615326352e-09 6.627115240446888e-08 -0.003814683592048137 -0.0010906607408379086 -0.0028895005862277926 45179186.04970228 -53278.530729449776 31149.43291702585 57393.85541526045 3397271.9251851668 7810034.259148049
448.0066478045065 11.5 0.0 0.0 3040625.0 1.3830911757221195e-08 -6.054102804273033e-09 -3.355508859532959e-09 1.546627687929937e-08 -0.00021046278204478298 0.001617280133542251 -0.003869752269983347 12317520.542976622 -562757.0012281043 -31539.502789827242 16664.120402148743 3160790.4356437377 1745876.0014122417
448.0066478045065 12.0 0.0 0.0 3040637.0 1.1365844159429814e-08 -7.00987946789704e-09 -8.15276277300832e-10 1.3378546222187927e-08 -9.131189652775745e-05 0.00048583398825119704 -0.0038377079566956486 12392464.533667192 -555716.7450408512 6202.521427407956 13298.308669204627 1275460.9899351862 913999.7062547158
448.50560375455444 5.5 0.0 0.0 3040478.0 4.4935393535726096e-09 -6.463608036728738e-08 1.6664659910235096e-07 1.78799059766958e-07 0.027877963876709353 -0.0025249726897076277 -0.001708246288561637 44790670.85743053 -17310.22436839735 -126990.10982554451 -98955.52906524009 1825554.9211594884 2167066.922532763
448.50560375455444 8.0 0.0 0.0 3040539.0 1.5140101115740542e-08 -6.443585803509892e-08 3.5282878188506977e-09 6.628462323530942e-08 -0.0037528231378443546 -0.0010710731371438213 -0.002854687446451688 44627023.908405714 -51963.33710613944 29904.205823838725 56939.592477214566 3387647.3125534295 7871840.913767102
448.50560375455444 11.5 0.0 0.0 3040625.0 1.374418392312161e-08 -5.906191970664373e-09 -3.488412978200099e-09 1.5360817700025273e-08 -0.00023070674457248365 0.0016300190248798416 -0.0037643735426691103 12329555.204588607 -561827.804188315 -31827.53405121328 21742.163017719147 3141570.6932597915 1686670.5684728494
448.50560375455444 12.0 0.0 0.0 3040637.0 1.1335444666541138e-08 -6.762777668621117e-09 -2.0327281799217045e-11 1.3199540930721862e-08 -9.711813269395556e-05 8.314823710798213e-05 -0.003675214439121855 12310318.943552088 -555880.429577571 8321.658482960273 12998.504263200412 1230660.3595827431 898779.5088481217
449.0045597046024 5.5 0.0 0.0 3040478.0 4.471417772979004e-09 -6.481238662653232e-08 1.6591146973602803e-07 1.7817759350461707e-07 0.02784366305468364 -0.0022221880478531277 -0.0016136887410278147 44994970.35657449 -15941.393442683468 -127028.65105618247 -99818.39490779299 1825289.4533880795 2165726.8047972457
449.0045597046024 8.0 0.0 0.0 3040539.0 1.503887565862466e-08 -6.45151042951196e-08 3.2490094938702736e-09 6.632437354379605e-08 -0.003676395452273355 -0.0010273225945667634 -0.0027359907121411974 44177289.02461591 -49497.345289860634 28963.320862835026 56464.76817944429 3380567.7655474255 7941334.446830432
449.0045597046024 11.5 0.0 0.0 3040625.0 1.3595895311340687e-08 -5.7985172425696875e-09 -3.613039014297595e-09 1.5215952893202258e-08 -0.0002538871352112153 0.0016195685962865423 -0.0036592546426188794 12306613.548617825 -559914.5178510686 -29763.20733976621 27661.42660085058 3122356.8626124226 1614285.6606808654
449.0045597046024 12.0 0.0 0.0 3040637.0 1.1270706084530251e-08 -6.544619058324314e-09 8.975509979778494e-10 1.306393708100357e-08 -0.0001088522212239199 -0.00040966594403151244 -0.003534808658947715 12182511.674516302 -556234.251446543 10014.09301855924 13190.901031913305 1232036.6481277614 888770.0953489696
449.50351565465036 5.5 0.0 0.0 3040478.0 4.419842791581649e-09 -6.511373097139837e-08 1.65549947100901e-07 1.7794976245117343e-07 0.027960046215332393 -0.0019550452910841363 -0.001526392993768664 45279570.39030704 -14430.041968947466 -127594.19327365162 -100812.53977690873 1823951.4410411764 2169948.6302035474
449.50351565465036 8.0 0.0 0.0 3040539.0 1.4871192626041138e-08 -6.465757963047124e-08 2.9081668033727087e-09 6.64094301131081e-08 -0.0035795920109253157 -0.0009713918664722705 -0.002544618755854814 43890370.82291606 -46415.307133489565 28264.803339012222 55788.78963306424 3379279.7146111424 8021472.381065671
449.50351565465036 11.5 0.0 0.0 3040625.0 1.3453147930523432e-08 -5.789928253337882e-09 -3.775961117461961e-09 1.5125089777582535e-08 -0.00028317277645146757 0.001615946561812574 -0.0035692127613452147 12352709.837308908 -557564.4175240963 -26943.43076549157 32705.72623372642 3128684.7389120855 1594419.2700241713
449.50351565465036 12.0 0.0 0.0 3040637.0 1.1181360592411526e-08 -6.36471898677632e-09 1.8390653965781707e-09 1.2996716278008673e-08 -0.00012107254071532096 -0.0009435535944012759 -0.0034267621656196923 12025815.959076248 -557038.7936779128 10898.393397731912 13694.240719655354 1246793.5197880173 880007.9394951984
450.0024716046983 5.5 0.0 0.0 3040478.0 4.3426058069968045e-09 -6.542881935825956e-08 1.652041553534369e-07 1.7774195220558717e-07 0.028133399271136995 -0.001854600894663857 -0.0014997114536194549 45553748.40892213 -13556.473879773144 -128416.40615406731 -101809.10089766941 1822333.7002023768 2174638.991915379
450.0024716046983 8.0 0.0 0.0 3040539.0 1.4666482815706501e-08 -6.489449955126189e-08 2.4661025054059015e-09 6.657689878448314e-08 -0.0034389365138285896 -0.0009069524567385785 -0.002317408265840018 43774261.55312215 -43333.609154097794 27723.51170569752 54563.12205574356 3384818.6378209507 8114599.229824268
450.0024716046983 11.5 0.0 0.0 3040625.0 1.329879374415978e-08 -5.992926836562148e-09 -4.0001784987495065e-09 1.5125293886068724e-08 -0.00030691397960704497 0.0016861837201053117 -0.0035636000239276317 12450376.012041524 -555178.832183396 -23767.688574173837 35676.61098578436 3104114.290667558 1599477.4642367517
450.0024716046983 12.0 0.0 0.0 3040637.0 1.1108321371248356e-08 -6.23054021364649e-09 2.7156904203013977e-09 1.3022649864743957e-08 -0.00013029512380661437 -0.0014594401642402384 -0.0033539482542268464 11855044.546025094 -558120.453891201 10932.260261818046 14149.84631161957 1272390.2062922535 877420.9376473541
450.5014275547463 5.5 0.0 0.0 3040478.0 4.248446177009725e-09 -6.56613460804442e-08 1.6462027002795571e-07 1.7728309273050229e-07 0.028308741143672437 -0.0018971485135996472 -0.00151729535213215 45743799.78718622 -13310.52893882537 -129424.1081356353 -102834.43820368891 1820712.7425950742 2175661.654263445
450.5014275547463 8.0 0.0 0.0 3040539.0 1.4471961363016994e-08 -6.519717168034855e-08 1.864932976124119e-09 6.681008034582009e-08 -0.0032542641931555473 -0.0008326202247889587 -0.00211375609778879 43789382.29167305 -40801.605686362 27236.939018434277 52664.212594891214 3401020.227738298 8215399.948888458
450.5014275547463 11.5 0.0 0.0 3040625.0 1.309429790826457e-08 -6.235411695254469e-09 -4.221710427981866e-09 1.5105093037033202e-08 -0.00031411792611398524 0.00177633479415605 -0.003623291299206473 12545775.767311135 -552918.0254402212 -19320.926980530385 36786.63979201959 2965570.4579879795 1590232.2522502139
450.5014275547463 12.0 0.0 0.0 3040637.0 1.1088948787954478e-08 -6.164563279411171e-09 3.482110371469144e-09 1.3156432582080701e-08 -0.00013832134557730454 -0.001923570334443949 -0.0033174167574614158 11685864.198214361 -559248.080231633 10408.105715280779 14416.544691484498 1312210.595290925 880936.315805258
451.00038350479423 5.5 0.0 0.0 3040478.0 4.15765215663051e-09 -6.577776971722708e-08 1.6371654337315017e-07 1.7648543179107066e-07 0.028458249042380066 -0.001954616493243716 -0.0015336157953202258 45834912.863723345 -13234.399069478424 -130538.91370801642 -103887.31471945748 1819042.4709151452 2172213.009272942
451.00038350479423 8.0 0.0 0.0 3040539.0 1.4343093950796792e-08 -6.550897814273094e-08 1.1337984001766037e-09 6.707038139296978e-08 -0.003047882439054891 -0.0007501949377688201 -0.0020060559556559824 43881672.682141416 -39389.367469049364 26724.584800197692 50225.954241313826 3417583.7024643268 8318105.958297581
451.00038350479423 11.5 0.0 0.0 3040625.0 1.2899922764095681e-08 -6.425380658852263e-09 -4.351158555422553e-09 1.5054105908529194e-08 -0.00030434679083764476 0.001889390151635084 -0.0036474981498333284 12662343.599334432 -550478.0025860239 -13366.792967055833 35760.327907759216 2839586.7641822784 1594322.5605086137
451.00038350479423 12.0 0.0 0.0 3040637.0 1.1128302661221064e-08 -6.182008957940459e-09 4.107501121518466e-09 1.3376394145623527e-08 -0.00014278161718964607 -0.002316832905083007 -0.003330065774274423 11561770.805080548 -560488.9679248582 9671.719819837055 14373.523877800691 1333010.4937457682 882051.0313405346
451.5124698745803 5.5 0.0 0.0 3040478.0 4.076170663772354e-09 -6.580814890656757e-08 1.6258451590162886e-07 1.754452975737913e-07 0.028586439081250668 -0.001890730416969684 -0.0015025313342440305 45849655.3811599 -12661.572975730985 -131669.7484994696 -104946.11217198978 1817370.0425060447 2165345.4884669394
451.5124698745803 8.0 0.0 0.0 3040539.0 1.431238895072336e-08 -6.576906545310534e-08 3.416338522131852e-10 6.7309220480857e-08 -0.0028368398677120136 -0.0006748571904263051 -0.0019928196866635666 44032768.5988355 -39217.83512226587 26126.254334605826 47440.48638395344 3432232.028500931 8422745.30773114
451.5124698745803 11.5 0.0 0.0 3040625.0 1.2756051426894821e-08 -6.561267899803447e-09 -4.192292081816195e-09 1.494464443731718e-08 -0.00026042660364998993 0.0019258506610330046 -0.0036343861134161604 12852116.911612615 -548104.5880347253 -7405.028495034545 33382.78440140036 2750277.746595206 1600318.5726567707
451.5124698745803 12.0 0.0 0.0 3040637.0 1.1219071439678076e-08 -6.265772511178496e-09 4.556711560188136e-09 1.3634188255015133e-08 -0.00013878882804840823 -0.0026231203194754657 -0.0033971230190110702 11531596.59171474 -562087.6283195844 8254.23903582877 14027.01965678274 1332835.8380836793 892253.7205917186
452.01142582462825 5.5 0.0 0.0 3040478.0 4.020810606882054e-09 -6.579836571236137e-08 1.6145854455754764e-07 1.743974009525247e-07 0.02867187361971127 -0.0015971298591268036 -0.0013838132305978392 45821801.534040734 -11082.152978486673 -132599.604832259 -105891.80367015302 1816399.5333843643 2157137.0149283307
452.01142582462825 8.0 0.0 0.0 3040539.0 1.4379235395545568e-08 -6.597066177266101e-08 -4.146830374873313e-10 6.752083076580832e-08 -0.002677101526844281 -0.0006189196488052809 -0.0020705711120569737 44225460.69302718 -40530.65356417857 25363.556367090445 44830.8447951806 3445043.349389348 8524813.352653353
452.01142582462825 11.5 0.0 0.0 3040625.0 1.2698308836148443e-08 -6.615322139471866e-09 -3.8238675425294655e-09 1.4819969544165825e-08 -0.00022211806505283846 0.001813970254050455 -0.003592550225557748 13081403.016252909 -546032.2977152973 -2775.5060623785057 30666.614375929097 2727699.321770332 1603140.2371681866
452.01142582462825 12.0 0.0 0.0 3040637.0 1.1457951531422653e-08 -6.388655663343869e-09 4.777112487304056e-09 1.3961388834838844e-08 -0.00010966953381644611 -0.0028039182584789837 -0.0035032298202880923 11618376.275965294 -563861.8995941926 6183.666365449043 13840.616795972768 1321993.3267464403 914193.6645514051
452.5103817746762 5.5 0.0 0.0 3040478.0 3.991284073752261e-09 -6.581409313209271e-08 1.6052498692897483e-07 1.7353874677404092e-07 0.02870787512275156 -0.001084245798267387 -0.0011831619423293164 45792894.71504979 -8461.94948062897 -133189.48780439212 -106652.40252675874 1814428.8857760057 2150826.27209821
452.5103817746762 8.0 0.0 0.0 3040539.0 1.4532687787717506e-08 -6.614472919279011e-08 -1.0535807175852984e-09 6.773060051890343e-08 -0.0025791386387595595 -0.0005735750648910497 -0.0022224946724628937 44434714.04880149 -43192.96903912621 24506.074920911113 42867.62291759374 3458018.167606059 8629862.902512886
452.5103817746762 11.5 0.0 0.0 3040625.0 1.2709615322515761e-08 -6.617337284051483e-09 -3.276183351351994e-09 1.469887246454303e-08 -0.00019674973581166233 0.0015849377772042207 -0.003524987436838816 13312583.985309672 -544320.7977553995 1202.1495354459355 28530.584633071318 2734941.132005434 1596352.2756435429
452.5103817746762 12.0 0.0 0.0 3040637.0 1.1875549759097787e-08 -6.476460102151144e-09 4.787998447707881e-09 1.4349151426855046e-08 -8.642511586675642e-05 -0.0028841814514424607 -0.003600949622628195 11745164.54474973 -565388.764404776 3894.975429178864 14182.481194980777 1308658.6592260099 930226.1054122964
453.00933772472416 5.5 0.0 0.0 3040478.0 3.976248370470054e-09 -6.588548538252296e-08 1.5991748892773423e-07 1.730037889762716e-07 0.02871840107108095 -0.0004308381324758433 -0.0009331606443215492 45786515.865642786 -5062.797326780517 -133424.6246617892 -107195.6673465617 1812769.1000056092 2147333.9997320715
453.00933772472416 8.0 0.0 0.0 3040539.0 1.4760813095690562e-08 -6.628654206544635e-08 -1.5140634709087609e-09 6.792701708770995e-08 -0.002532829649111051 -0.0005326492287011397 -0.0024403414411536344 44640995.91238412 -46735.66367460935 23611.259985771518 41716.22230028083 3472565.3458672496 8739600.515011365
453.00933772472416 11.5 0.0 0.0 3040625.0 1.274770790805299e-08 -6.609441556164981e-09 -2.564218483597767e-09 1.4586431744090867e-08 -0.00018339861636780977 0.0012412697623080365 -0.0034567096692198394 13523411.852273382 -542991.7284276154 4870.3860481828815 27738.975084831476 2709691.730833642 1570595.634743317
453.00933772472416 12.0 0.0 0.0 3040637.0 1.2381274919833966e-08 -6.477938241575556e-09 4.552196234066886e-09 1.4696330938558418e-08 -5.8386808059470376e-05 -0.002795993089168092 -0.003678609504449472 11828800.33060044 -566154.122143535 1497.8866284367286 14185.109710533892 1295197.1360221007 931654.193658673
453.5082936747721 5.5 0.0 0.0 3040478.0 3.979130139734612e-09 -6.602529699252115e-08 1.596756890288661e-07 1.7283373220081407e-07 0.02872342124113174 0.0002777195916744311 -0.0006629116436968606 45805566.140873596 -1231.0531630471303 -133433.43230771658 -107561.75971084059 1812246.7279646108 2146508.0818410716
453.5082936747721 8.0 0.0 0.0 3040539.0 1.5023406004996563e-08 -6.637008862754301e-08 -1.8169626843595585e-09 6.807343641843885e-08 -0.002514493829948573 -0.0005109090693066863 -0.002705709027275951 44829270.07406746 -50598.4019370132 22793.66445608931 41243.26291199842 3485827.5983180366 8851413.639942532
453.5082936747721 11.5 0.0 0.0 3040625.0 1.2768805658407193e-08 -6.608656704789348e-09 -1.7432470441336e-09 1.448294347295498e-08 -0.00018354744975475899 0.0008142519622368065 -0.0034005391157140305 13674019.734413434 -542253.6386084051 8238.173963458925 27994.204811119547 2603531.441208757 1510937.503563946
453.5082936747721 12.0 0.0 0.0 3040637.0 1.2951656281188562e-08 -6.308930178563932e-09 4.137843303521735e-09 1.4988987545146122e-08 -2.1426341901529974e-05 -0.002599478279894831 -0.0036573222938964044 11825880.619724717 -565821.252344567 -451.29380763567434 12285.607494887327 1282865.7167395428 925961.6205475517
454.0072496248201 5.5 0.0 0.0 3040478.0 3.9904689147548725e-09 -6.619599476245483e-08 1.5972235336230894e-07 1.7294237111923975e-07 0.028717104984294767 0.0009236720397546791 -0.00041511973770414824 45833044.56044787 2527.869897224222 -133281.56343844166 -107753.02385434191 1813152.9238015737 2147405.0194607456
454.0072496248201 8.0 0.0 0.0 3040539.0 1.530203735016449e-08 -6.639194456999245e-08 -2.018603759037317e-09 6.81624340233444e-08 -0.0025082736867766274 -0.000500721206365199 -0.0029747804310230248 45001768.20747335 -54336.44751517377 22093.657204697192 41125.8878970214 3502725.49672726 8960739.389587563
454.0072496248201 11.5 0.0 0.0 3040625.0 1.2743013874574491e-08 -6.630288998316666e-09 -8.398936923565207e-10 1.4389251412886539e-08 -0.00019350848884451704 0.00033492038563221615 -0.0033613244817722256 13724525.752402887 -542108.1519143877 11319.540749284257 28453.05375576423 2436078.100096889 1426492.2530906051
454.0072496248201 12.0 0.0 0.0 3040637.0 1.349544068103229e-08 -6.011995982696179e-09 3.437010546708247e-09 1.5168521891384143e-08 -3.5203067520762295e-06 -0.002208639781718961 -0.003534597522370307 11749223.164291242 -564702.718804911 -1941.504355201464 7872.098423822322 1274537.588783802 923938.7373356554
454.50620557486803 5.5 0.0 0.0 3040478.0 4.005809802074781e-09 -6.635584898549763e-08 1.5992679755477276e-07 1.7319274171535548e-07 0.028715171451000894 0.0014452720829288674 -0.0002132506157407382 45841217.49528825 5682.905603957668 -133119.9366458677 -107830.97756976742 1813061.0879183563 2149769.811470961
454.50620557486803 8.0 0.0 0.0 3040539.0 1.5538840007144613e-08 -6.634620920528693e-08 -2.1718140362127908e-09 6.817618206446609e-08 -0.0024999690118838592 -0.0004921994569920497 -0.0032349346509791097 45147138.001019664 -57713.23345604424 21586.13681883373 41109.554003284786 3520203.3994310964 9061387.796590764
454.50620557486803 11.5 0.0 0.0 3040625.0 1.26385971441414e-08 -6.691995413096802e-09 1.2843834739126706e-10 1.4301518688233372e-08 -0.00020636392145642168 -0.0001799125047350553 -0.0033483926235034905 13649862.065669712 -542184.4581110817 14232.869898015519 28302.986732633977 2266886.0676331683 1335179.4874025641
454.50620557486803 12.0 0.0 0.0 3040637.0 1.3850219132432316e-08 -5.717663558860994e-09 2.7368408147541183e-09 1.523189233923432e-08 1.4377489980411606e-05 -0.0017362323778889414 -0.0033763017006101952 11644726.433800897 -563733.4898671303 -3384.134557153433 2438.3460658206623 1268364.337837517 918428.5561943995
455.005161524916 5.5 0.0 0.0 3040478.0 4.025102392738627e-09 -6.649546371031051e-08 1.6022747536933794e-07 1.735243268436822e-07 0.028734549357110024 0.0018260482336991284 -6.557904652591618e-05 45822087.065135494 8000.942354823421 -133045.2921805287 -107864.14881415246 1814613.8584498079 2151329.8280598517
455.005161524916 8.0 0.0 0.0 3040539.0 1.5699225416097216e-08 -6.620909900742833e-08 -2.30247573563961e-09 6.808385906038295e-08 -0.002484389381894208 -0.000477387434567094 -0.0034702283207143046 45250306.4321927 -60525.50584455798 21301.068400038694 41142.9359713358 3535204.2961840727 9148294.582607701
455.005161524916 11.5 0.0 0.0 3040625.0 1.2433215959528076e-08 -6.811867377199603e-09 1.0956058909757677e-09 1.4219238676144397e-08 -0.00021748102788441974 -0.0006985446828638037 -0.003375679791515127 13441222.392690985 -542451.9181350488 16689.604328110974 27203.97943673648 2113476.738709543 1257266.5704495574
455.005161524916 12.0 0.0 0.0 3040637.0 1.397623479361524e-08 -5.504237197182289e-09 2.098020842799721e-09 1.5166853911933365e-08 2.6456704627699798e-05 -0.0013011887504089591 -0.0032576907714033715 11552282.859839838 -563452.8789316595 -5057.585358272472 -1918.7441699098204 1274624.5273033434 903699.003270792
455.50411747496395 5.5 0.0 0.0 3040478.0 4.0491634411715265e-09 -6.662642893263314e-08 1.606138819893419e-07 1.7393187127313608e-07 0.028786005953490908 0.002079560309161045 3.2344989256714097e-05 45788837.94491497 9481.214773698495 -133106.6589977591 -107869.55857852468 1815973.2506410277 2153209.120141615
455.50411747496395 8.0 0.0 0.0 3040539.0 1.569661277409136e-08 -6.59433931234885e-08 -2.4388788679602e-09 6.782966076394088e-08 -0.002460508252603934 -0.0004614191886232882 -0.003641321334983999 45331170.520534396 -62455.485372815034 21296.60525264821 41244.3904889478 3546755.0321215307 9225326.662154982
455.50411747496395 11.5 0.0 0.0 3040625.0 1.2131732571815625e-08 -6.987791101556046e-09 1.9751323256555794e-09 1.41389287917044e-08 -0.0002230932013470359 -0.0011755181127966047 -0.003459345002901241 13139891.694466468 -543068.5220974529 18305.231806471984 25201.46512202402 1989434.375531385 1202872.013668045
455.50411747496395 12.0 0.0 0.0 3040637.0 1.3938599893782182e-08 -5.385304274740458e-09 1.5239518883654173e-09 1.5020269587744924e-08 3.472387111952414e-05 -0.0009288297080566463 -0.003197016796142913 11468810.785583586 -563819.1570215407 -6982.739959562982 -4526.491822700111 1298636.5336677907 885220.771996201
456.0030734250119 5.5 0.0 0.0 3040478.0 4.0789411298721645e-09 -6.677622304513074e-08 1.6113108330838294e-07 1.7446755495806967e-07 0.028886958160136696 0.002247327109670984 9.396707808131591e-05 45764468.321049914 10320.834583556465 -133337.11604997673 -107890.64136753086 1816876.149353467 2156219.418136396
456.0030734250119 8.0 0.0 0.0 3040539.0 1.5602684258855485e-08 -6.562420807579684e-08 -2.590461601065184e-09 6.750326609108339e-08 -0.0024440822547896483 -0.0004469479402386543 -0.0036902178858168907 45408649.47996089 -63414.16557589939 21496.985475574715 41437.09225145499 3557312.8410089565 9293295.414614769
456.0030734250119 11.5 0.0 0.0 3040625.0 1.177180527239264e-08 -7.1880728886178646e-09 2.6976162319302028e-09 1.4054213765201797e-08 -0.00021782076667893523 -0.001568664941737774 -0.003586594875392869 12803633.183308735 -543970.0718746227 18835.20427606909 22334.419493423535 1919690.930144817 1165557.6952847764
456.0030734250119 12.0 0.0 0.0 3040637.0 1.382154162397455e-08 -5.339298419486467e-09 9.995293649248533e-10 1.4850662592185536e-08 3.72364123748004e-05 -0.0006102585328650921 -0.0031807003163205894 11403006.970158122 -564628.4541301059 -8951.693245238679 -5663.5531326853525 1334533.7645078937 873340.7290322727
456.50202937505986 5.5 0.0 0.0 3040478.0 4.1170565867179224e-09 -6.696973823826497e-08 1.6184051461533575e-07 1.7519774018404654e-07 0.029058486552794655 0.002374491516913954 0.00013388116575420488 45776002.6146792 10795.800747338311 -133756.81043071032 -107970.81367394405 1818548.7597578426 2160740.1350689917
456.50202937505986 8.0 0.0 0.0 3040539.0 1.5505461898302604e-08 -6.526937084178828e-08 -2.734141071504733e-09 6.714153443407058e-08 -0.002437585161373753 -0.00043398066184176015 -0.0036912135867457983 45475502.68068187 -63574.41411190567 21985.885442537256 41719.59276738177 3564993.453358203 9353416.715000112
456.50202937505986 11.5 0.0 0.0 3040625.0 1.1445627295852256e-08 -7.341757640448099e-09 3.2269842817165553e-09 1.397559361891587e-08 -0.00019641221447204478 -0.0018567652478709928 -0.003722633427383715 12489995.05972441 -545154.1890444984 18292.103521626475 18756.87906042627 1911099.2892716546 1142517.1952888218
456.50202937505986 12.0 0.0 0.0 3040637.0 1.3691901606835304e-08 -5.350851637404768e-09 5.48420600241743e-10 1.4710559065227466e-08 3.177988609136978e-05 -0.00033891715116125153 -0.0031968770600956133 11377586.05185444 -565686.6469311867 -10818.488445361814 -5731.031902869202 1364625.2943201105 869609.5547155024
457.0009853251078 5.5 0.0 0.0 3040478.0 4.175899977039941e-09 -6.720499231922816e-08 1.6272762481803645e-07 1.7610857166011367e-07 0.029309686776291043 0.002483555915356295 0.00016079502623585247 45829661.54778892 11178.60214457897 -134404.72937996453 -108108.58773469127 1819301.3106873203 2167934.293544257
457.0009853251078 8.0 0.0 0.0 3040539.0 1.5389867613497875e-08 -6.486895518993793e-08 -2.8475739889839295e-09 6.673033830438674e-08 -0.0024442137751119115 -0.0004264586617799923 -0.003648434141168671 45534981.24559899 -63074.507812338445 22703.35620863153 42099.6410510072 3572040.722390965 9405154.184036804
457.0009853251078 11.5 0.0 0.0 3040625.0 1.1298304569224086e-08 -7.39167550405307e-09 3.5434892913598002e-09 1.3958684366878909e-08 -0.00016159743546162537 -0.0020353325190287158 -0.0038278948135116613 12258783.83372595 -546672.9205060578 16885.588041280826 14878.894764551627 1932721.7911540784 1146377.6974730534
457.0009853251078 12.0 0.0 0.0 3040637.0 1.3575664742361591e-08 -5.392289841720292e-09 2.0200972090507642e-10 1.4608773763100708e-08 2.4017510539804118e-05 -0.00013296443504399723 -0.0032391784350027965 11396712.153904479 -566746.4762659053 -12498.659406544768 -5104.485272625159 1376377.7355698266 869989.6463549271
457.5130716948939 5.5 0.0 0.0 3040478.0 4.268324331525312e-09 -6.744483249141914e-08 1.637061716928751e-07 1.7710656304251343e-07 0.029595945295582078 0.002551477074744523 0.00016501381663544298 45898874.337979406 11513.766978143894 -135197.691427492 -108290.13761805446 1819706.1848382032 2176347.152624394
457.5130716948939 8.0 0.0 0.0 3040539.0 1.5257985490491946e-08 -6.444111199099305e-08 -2.908881548908751e-09 6.628668514663674e-08 -0.0024696422703699237 -0.00042721258358809154 -0.003568393966981363 45585515.75221954 -62045.05806553384 23652.228043199677 42654.75848157513 3578356.09590321 9449404.543764057
457.5130716948939 11.5 0.0 0.0 3040625.0 1.1467339626337105e-08 -7.422785556579851e-09 3.6134649945731062e-09 1.4129924019319313e-08 -0.00011761816604793428 -0.0021006266989527637 -0.003853049543656067 12173123.733175674 -548445.4848715898 14913.998286253845 11336.342249796568 1954992.187042621 1231955.4038157028
457.5130716948939 12.0 0.0 0.0 3040637.0 1.3469382876035616e-08 -5.485473180048674e-09 -8.327176034753109e-11 1.4543783044873372e-08 1.305264383745189e-05 2.2568054559016347e-05 -0.0032947802679137027 11449045.179301454 -567635.3340162066 -13902.97363318022 -3959.2696199788033 1367859.019665233 870108.644814736
458.01202764494184 5.5 0.0 0.0 3040478.0 4.405391747123066e-09 -6.760931236572192e-08 1.6450007363739023e-07 1.7790643839310082e-07 0.02984922895137005 0.002529500278004142 0.0001370631400582044 45927226.70204629 11616.000718945414 -135952.8877993658 -108466.29570544037 1821051.919474959 2182151.0293553565
458.01202764494184 8.0 0.0 0.0 3040539.0 1.5131299280161383e-08 -6.399291950213571e-08 -2.8963121467196674e-09 6.582126243368376e-08 -0.0025104253303772825 -0.00043761481406081107 -0.003481112341539479 45588258.54460566 -60690.458021438724 24768.18869660714 43372.5777680622 3582678.842760951 9478000.062801968
458.01202764494184 11.5 0.0 0.0 3040625.0 1.189759649460421e-08 -7.515693926214966e-09 3.4307217762460794e-09 1.4484761283741337e-08 -7.872510943353053e-05 -0.0020296408055002746 -0.003918425624532207 12251248.588431863 -549311.2063715649 13361.493152733305 8734.775027415068 1990429.3610108132 1453016.43047398
458.01202764494184 12.0 0.0 0.0 3040637.0 1.3373429185716192e-08 -5.6090482938405795e-09 -3.315039147702511e-10 1.450585832667304e-08 -9.592895379672673e-07 0.00014275092778475817 -0.0033663618449274618 11527319.923673362 -568124.1544166061 -14776.721914408125 -2501.9521454584 1347677.4431870547 874655.712662938
458.5109835949898 5.5 0.0 0.0 3040478.0 4.5863164511502174e-09 -6.765317206232551e-08 1.648985368885619e-07 1.7829613976941037e-07 0.02999619314250021 0.002430512289172461 7.421697527066461e-05 45856596.995572895 11319.298947002942 -136272.54139680436 -108459.67506466276 1823040.398541035 2182555.183790068
458.5109835949898 8.0 0.0 0.0 3040539.0 1.4980676981636994e-08 -6.348162564864305e-08 -2.8117524516395815e-09 6.528585933930795e-08 -0.002555181154059968 -0.0004514083905876701 -0.003398749111776792 45511978.13216069 -59230.731583290835 26059.244252296405 44178.25434266464 3584757.9121473706 9485981.183406197
458.5109835949898 11.5 0.0 0.0 3040625.0 1.2458174080866683e-08 -7.654129384369345e-09 3.0639124758982172e-09 1.4939188656744695e-08 -2.9934648481283407e-05 -0.0018264421800815757 -0.00400883559156802 12331169.70395326 -549438.9675808775 11174.285054262122 6608.6777356171315 2032388.0720233466 1620456.6142843275
458.5109835949898 12.0 0.0 0.0 3040637.0 1.331168141405567e-08 -5.744761635512556e-09 -5.921624370802421e-10 1.4510472241455853e-08 -1.754408257128393e-05 0.00025463726007106066 -0.0034426922479816363 11624377.29528382 -568138.6896822415 -14981.533741168148 -737.7990945420261 1323284.63557526 884351.2057002321
459.00993954503775 5.5 0.0 0.0 3040478.0 4.787293143309232e-09 -6.758325080627631e-08 1.648877391608535e-07 1.7826491660100058e-07 0.029976043366782158 0.00232488940794546 3.218223194167014e-06 45684650.50387127 10795.498210920636 -135985.3860926303 -108254.78563393123 1823948.0239192334 2177979.237304534
459.00993954503775 8.0 0.0 0.0 3040539.0 1.4774211850696677e-08 -6.286966185016698e-08 -2.6535814296136754e-09 6.463677909183901e-08 -0.0025967175416741575 -0.0004579563261255181 -0.0033191581538843827 45338196.64954588 -57765.950631371714 27481.924133082044 45007.41283545323 3583806.2060099384 9473272.795169605
459.00993954503775 11.5 0.0 0.0 3040625.0 1.2992173353762255e-08 -7.755650933844923e-09 2.530871618860158e-09 1.5341186427816183e-08 4.016404757298306e-06 -0.0015459123259508906 -0.004104174313285477 12235732.565398004 -549496.3656490487 7762.2041359921 3137.870276756359 2076173.0192273906 1677484.816484567
459.00993954503775 12.0 0.0 0.0 3040637.0 1.3270327202950585e-08 -5.8705463555626765e-09 -9.364575863015941e-10 1.4541040244670336e-08 -3.647992591524444e-05 0.0003917189552701545 -0.003512136927921356 11734968.20682941 -567753.9733717506 -14670.740413925425 1264.6639505924093 1293512.9716981659 896390.2099394969
459.5088954950857 5.5 0.0 0.0 3040478.0 4.973388521810199e-09 -6.746476935724999e-08 1.6464206162129894e-07 1.7799785996670695e-07 0.029824897261585295 0.002269869732286371 -5.013535908963606e-05 45468514.36887092 10356.008171876767 -135274.46391571412 -107899.69550968964 1824911.3619447441 2170598.542415994
459.5088954950857 8.0 0.0 0.0 3040539.0 1.4495958510402239e-08 -6.219089718855533e-08 -2.4415265525033034e-09 6.390462861295214e-08 -0.0026289250411038597 -0.0004654229596196913 -0.0032060541076936798 45079401.16949554 -56194.34047743041 28964.83525695493 45784.77724520433 3579356.8307181066 9443726.176919363
459.5088954950857 11.5 0.0 0.0 3040625.0 1.3389834642944377e-08 -7.503530636454634e-09 1.9882312598702097e-09 1.5477199595544786e-08 3.235444911511211e-05 -0.0011588940256660597 -0.004136151925787593 11987747.32580457 -550018.7942944235 4745.746045419551 -1581.5178853796863 2124990.4160419055 1658189.998207145
459.5088954950857 12.0 0.0 0.0 3040637.0 1.3233427315449172e-08 -5.9706008604827825e-09 -1.443285468561699e-09 1.458954235376269e-08 -5.912375756979937e-05 0.0006000711488521171 -0.0035669673034703837 11845369.439010702 -567088.8064613459 -14199.368275854109 3468.381168826823 1264141.766772178 910649.8478076003
460.00785144513367 5.5 0.0 0.0 3040478.0 5.123196609103457e-09 -6.736227772760254e-08 1.6433955465987964e-07 1.7768346245487718e-07 0.029612812021904203 0.002239340999732437 -8.943704141619731e-05 45260288.38368802 9993.53092734575 -134391.93676526722 -107490.9739525905 1825881.578632634 2162978.4919960843
460.00785144513367 8.0 0.0 0.0 3040539.0 1.4147391991707405e-08 -6.15010100121207e-08 -2.2086741510395655e-09 6.314587218641823e-08 -0.002651308296985974 -0.000472556325878317 -0.00305888450210805 44772232.74539842 -54215.22025946539 30467.966880400218 46453.93222038525 3574247.091812559 9403179.81913345
460.00785144513367 11.5 0.0 0.0 3040625.0 1.3500812554491905e-08 -6.9653794166801285e-09 1.626278863529546e-09 1.52785219504964e-08 5.152253291787318e-05 -0.0008732420232331744 -0.003937004121644184 11748029.747847073 -551417.7996652953 2470.974789318398 -5541.09873957753 2168018.405826001 1591398.0540124755
460.00785144513367 12.0 0.0 0.0 3040637.0 1.3185293503304967e-08 -6.037361786845103e-09 -2.160943003695284e-09 1.4661902222384832e-08 -8.567180122818773e-05 0.0009192022994961909 -0.003600388871393379 11938651.593088293 -566316.0817692692 -13720.900135786698 6053.262706693486 1242153.6501096683 925233.4820752905
460.5068073951816 5.5 0.0 0.0 3040478.0 5.22135259265895e-09 -6.73212601989441e-08 1.6411580325756918e-07 1.7746383146023856e-07 0.029370204685105906 0.0021990972752595167 -0.00012557216779424026 45092948.16216032 9514.973849146721 -133398.05190400608 -107058.67680421917 1825782.2434380143 2157343.4979973664
460.5068073951816 8.0 0.0 0.0 3040539.0 1.374195683952072e-08 -6.083788285465798e-08 -1.9820791202480856e-09 6.240206731876164e-08 -0.002665050427719614 -0.00048288158997158835 -0.002864672282175747 44455091.14726019 -51640.36599007461 31998.76035303407 47046.937753930964 3569667.5974135217 9358221.77264204
460.5068073951816 11.5 0.0 0.0 3040625.0 1.3466997844763006e-08 -6.513455636878557e-09 1.3753783167611878e-09 1.50225430869295e-08 5.758093382542661e-05 -0.0006847962237514339 -0.0037057290475773818 11574689.534819387 -553417.492505104 -314.9183858009643 -7988.200190025944 2228299.449531203 1509562.7332060898
460.5068073951816 12.0 0.0 0.0 3040637.0 1.3123838611192439e-08 -6.094825027070255e-09 -3.0706805790209814e-09 1.4792265249839324e-08 -0.00011468577406900811 0.0013611826078212459 -0.003617398119232451 12024419.341423022 -565571.0852030779 -13162.442779025627 9230.83833078423 1223433.3317442918 936956.2669513184
461.0057633452296 5.5 0.0 0.0 3040478.0 5.254611417137859e-09 -6.738034024329142e-08 1.6413195288200483e-07 1.7750216660454453e-07 0.02914050649872115 0.002104787581855565 -0.0001750271172545587 45002948.88538377 8609.867135419074 -132366.389461759 -106602.58777280615 1826139.8600436917 2154764.6634352924
461.0057633452296 8.0 0.0 0.0 3040539.0 1.331780252432235e-08 -6.023267987945519e-08 -1.7841908122627996e-09 6.171323137214851e-08 -0.002682104652166943 -0.0004912576143494077 -0.002633795328566404 44150439.690504804 -48551.887951340635 33511.430203472046 47645.20276316292 3566892.4565699724 9313299.579190211
461.0057633452296 11.5 0.0 0.0 3040625.0 1.3385666826495286e-08 -6.212888304363433e-09 1.2047606326465817e-09 1.4806333295397862e-08 6.0418872537308074e-05 -0.0005688351013191713 -0.0035462704766813205 11444960.604300698 -555027.5238354623 -2995.0536617593957 -9077.746667165033 2324776.910262874 1429491.4145174453
461.0057633452296 12.0 0.0 0.0 3040637.0 1.3045312018569434e-08 -6.200797018631928e-09 -4.026296914658411e-09 1.4994702937140654e-08 -0.00014189615021063394 0.0018783275870585911 -0.0036310109269146033 12147554.906177089 -564917.9300497349 -12270.079417897476 12880.766130870135 1196508.879900853 945883.1296273179
461.50471929527754 5.5 0.0 0.0 3040478.0 5.222742498960894e-09 -6.756366452469741e-08 1.6445978435279975e-07 1.7787396232328584e-07 0.028948903122525977 0.0018915108349594134 -0.000260835830716226 45015308.42768661 7053.6740414487085 -131290.1209825778 -106142.15231799673 1827287.1148397718 2156028.614741842
461.50471929527754 8.0 0.0 0.0 3040539.0 1.2923170009507583e-08 -5.970396025306571e-08 -1.6060646374495223e-09 6.11076970324848e-08 -0.002707632511595973 -0.0005003434395468586 -0.002379589732596769 43865923.38772954 -45211.42663902341 34946.732686862626 48304.384912374415 3565573.691076054 9270004.424063021
461.50471929527754 11.5 0.0 0.0 3040625.0 1.329970203188457e-08 -6.046264407750596e-09 1.0852254963851415e-09 1.4649815760047995e-08 5.712331876553857e-05 -0.0005053814926257559 -0.0034547852033439018 11376540.364510126 -555941.6271440787 -5155.8989813889675 -9012.076221766585 2470008.462352763 1394059.718679515
461.50471929527754 12.0 0.0 0.0 3040637.0 1.2907546044860382e-08 -6.508011057889805e-09 -4.7837050793156195e-09 1.5226384571383876e-08 -0.00016505965409932576 0.0023435216284210447 -0.0036941362170266117 12331188.532819329 -564300.2311584025 -10876.911660482467 16407.621539850206 1157864.224251989 953193.9771745492
462.0036752453255 5.5 0.0 0.0 3040478.0 5.1399124598366145e-09 -6.784716799223375e-08 1.650024143874601e-07 1.7848096161314313e-07 0.02879422402870344 0.0015314690952856068 -0.00039340524603617797 45122401.542210564 4829.545803477835 -130103.55818316009 -105662.89838620267 1827813.3574096137 2161399.2904146044
462.0036752453255 8.0 0.0 0.0 3040539.0 1.2601146236827752e-08 -5.926071024696439e-08 -1.4346694335721606e-09 6.060263147620088e-08 -0.0027438417793990613 -0.0005115211464679159 -0.0021419067647194716 43602784.773114175 -42060.17594805728 36294.55699317501 49044.09892256734 3564149.4967721985 9231704.558394985
462.0036752453255 11.5 0.0 0.0 3040625.0 1.3242549197847549e-08 -5.9731217586875784e-09 9.999580800488343e-10 1.4561703504857345e-08 4.992628717056871e-05 -0.00047204987507683537 -0.0034256042720330775 11378611.471658159 -556570.1588905648 -7282.609669207079 -7991.772456519511 2632936.6474534674 1424513.6447219234
462.0036752453255 12.0 0.0 0.0 3040637.0 1.2633370081894965e-08 -7.104489342241685e-09 -5.139343879209609e-09 1.5378187928000936e-08 -0.0001904698082424023 0.0026048286234193925 -0.0039007783356756792 12556001.071701247 -563765.8317438615 -8564.41994819264 19397.201786273417 1117428.795730246 954734.4862338596
462.50263119537345 5.5 0.0 0.0 3040478.0 5.0351862440599655e-09 -6.816652594237131e-08 1.6555808574833992e-07 1.7911311542212373e-07 0.028685753840798904 0.0011099086055542532 -0.000539307545258832 45282007.68475028 2485.7625223742116 -128954.49700096936 -105253.5691464206 1826527.2699941257 2169247.4377383217
462.50263119537345 8.0 0.0 0.0 3040539.0 1.2346548456827971e-08 -5.8892569732063427e-08 -1.260733597414374e-09 6.018605716979975e-08 -0.0027854763017494365 -0.0005221224266143433 -0.0019490411250467142 43362516.176054195 -39642.361598943426 37525.379947122725 49846.18069347524 3562033.768832618 9199389.459639473
462.50263119537345 11.5 0.0 0.0 3040625.0 1.3218541046627007e-08 -5.937896580329713e-09 9.177086584477666e-10 1.4520008002127419e-08 4.3475384615610546e-05 -0.00045307909897493307 -0.003429474166159824 11415726.147132508 -557597.7648655754 -9140.791990513557 -6614.417389417495 2666641.0182490004 1448952.5647144057
462.50263119537345 12.0 0.0 0.0 3040637.0 1.2216300647537089e-08 -7.962793125378581e-09 -5.158703060372185e-09 1.5467911725041778e-08 -0.00024214978604893497 0.0025916158439739175 -0.00424928035145857 12803771.531966768 -563234.7151936877 -4832.5837082648395 23193.077493113677 1114166.6565192363 949104.443605571
463.0015871454214 5.5 0.0 0.0 3040478.0 4.9486138645400405e-09 -6.84615478602126e-08 1.659568056550851e-07 1.7959157457363133e-07 0.028640866815854784 0.0007848940297105334 -0.0006417169430052392 45440036.06394996 857.3649695727077 -128088.02932949738 -105032.5938403525 1826536.1987207057 2175193.73633111
463.0015871454214 8.0 0.0 0.0 3040539.0 1.2159597574791552e-08 -5.86042345533194e-08 -1.0868488914171755e-09 5.986228663586221e-08 -0.0028310779812647886 -0.0005349597251559581 -0.0018295688362955657 43155464.67269267 -38444.20890857183 38628.49095664115 50654.914849158915 3556831.0386116267 9175969.358822338
463.0015871454214 11.5 0.0 0.0 3040625.0 1.3225068913431194e-08 -5.909898079682888e-09 8.100422378903072e-10 1.4508118813423399e-08 3.291440454476986e-05 -0.00042885213131177284 -0.003430461266211086 11467249.53704631 -558648.9973925285 -10248.429939918617 -4736.769679095352 2603625.870097792 1467440.298665327
463.0015871454214 12.0 0.0 0.0 3040637.0 1.1647347155456038e-08 -9.117027119185325e-09 -4.3380488378754765e-09 1.5414264399297922e-08 -0.00033129122727965343 0.0023460425666903856 -0.004775720382918925 13189711.063299006 -562710.7374423945 -5.654080934419916 31384.629111051567 1150486.5021309722 943829.4998991814
463.50054309546937 5.5 0.0 0.0 3040478.0 4.913208953650256e-09 -6.870680862705776e-08 1.6613200298135448e-07 1.7984606636936527e-07 0.028699130286540406 0.0006994139918318066 -0.0006575520659534513 45560678.91313101 561.0760381569074 -127838.36972738465 -105090.3293916753 1826969.569433175 2178413.110492445
463.50054309546937 8.0 0.0 0.0 3040539.0 1.2013407503712018e-08 -5.84192318588155e-08 -9.238278867701579e-10 5.964882286171843e-08 -0.002876037085537517 -0.0005483669751473252 -0.0017958344364518081 43010015.76122154 -38847.84492417121 39636.28445374115 51404.145144725946 3549954.29946876 9167604.422847612
463.50054309546937 11.5 0.0 0.0 3040625.0 1.3261047262693976e-08 -5.898299763687209e-09 6.717165606554552e-10 1.4529160944238136e-08 2.06101359225575e-05 -0.00038561826650200976 -0.0034228832362358744 11548327.182982024 -559332.1897282945 -10101.861524083277 -2484.6792323850223 2489117.2869748687 1501187.8825970145
463.50054309546937 12.0 0.0 0.0 3040637.0 1.0864978983439389e-08 -1.0169791311886798e-08 -2.5181652153927454e-09 1.5093494614896904e-08 -0.0004523660558550697 0.0014408822182345204 -0.005406841033189946 13827636.323006328 -562763.0173937024 5425.653758969453 42104.28947426636 1178020.098556003 967179.8227393031
464.01262946525543 5.5 0.0 0.0 3040478.0 4.930380352715334e-09 -6.890962583781214e-08 1.6616573216174686e-07 1.799552603520639e-07 0.0288683834381377 0.000857541383505165 -0.0005970984327687243 45640906.39579486 1593.223499676103 -128322.13128043554 -105464.76701010244 1826156.2531619838 2180351.5481160423
464.01262946525543 8.0 0.0 0.0 3040539.0 1.1913833610192594e-08 -5.836876994976603e-08 -7.711356727435577e-10 5.9577238833012747e-08 -0.0029212374241986408 -0.0005636081407782227 -0.0018705384495691518 42950910.00320396 -41158.151344882215 40554.19667895873 52057.72037873435 3546856.212355283 9179984.62939693
464.01262946525543 11.5 0.0 0.0 3040625.0 1.3314808364191327e-08 -5.908259983967016e-09 4.4046944125547097e-10 1.4573457762040043e-08 6.410468918573808e-06 -0.0003196056892681272 -0.0034260683738030506 11676902.54141226 -560295.8222918913 -9570.90184719579 -505.7767649147556 2317461.1045173085 1462594.8253352628
464.01262946525543 12.0 0.0 0.0 3040637.0 1.020110843253447e-08 -1.0630365591201907e-08 -2.0609810525184432e-10 1.4734644966334403e-08 -0.000531123016051834 0.0001868126594952679 -0.005785399449490886 14232321.702048792 -563323.651305899 9650.234324881993 47779.177878050716 1161070.4663585993 1037464.2630257057
464.5115854153034 5.5 0.0 0.0 3040478.0 4.964808138856204e-09 -6.904905141336474e-08 1.6612314648823682e-07 1.7997033261094266e-07 0.02906267864624163 0.0010682114895342492 -0.0005254487490434774 45674401.48166126 3084.8868861807223 -129171.34509906197 -105942.79904065073 1824378.3495413957 2181116.933155247
464.5115854153034 8.0 0.0 0.0 3040539.0 1.1867333473461305e-08 -5.8419807659259214e-08 -6.377242375187059e-10 5.961639223333038e-08 -0.0029608085638325823 -0.0005821098227603025 -0.002058273964514609 42992751.302402064 -45162.09809318614 41300.55501569203 52521.83440099748 3543917.945349315 9215438.146262063
464.5115854153034 11.5 0.0 0.0 3040625.0 1.339493048799976e-08 -5.939984674182693e-09 1.1810645861614138e-10 1.465337946834919e-08 -6.7360346344314e-06 -0.00018700358117349394 -0.0034399337971072496 11840511.18389082 -561183.1435172356 -8984.259617374391 855.7402113069777 2151177.915120759 1414176.0802312982
464.5115854153034 12.0 0.0 0.0 3040637.0 1.0036749924513453e-08 -1.058818526735486e-08 2.0656730328442436e-09 1.4734755558938575e-08 -0.000554181673699545 -0.0011374331889733467 -0.005785065780199848 14338910.341431217 -564107.6894386942 12285.01897936163 48466.28546401227 1133084.0391122838 1125515.15827563
465.01054136535134 5.5 0.0 0.0 3040478.0 4.9911475579767455e-09 -6.910602309257263e-08 1.6585646148572374e-07 1.7974682138547552e-07 0.029308322877099904 0.0011429854435850157 -0.0004965774849958867 45631131.19378495 4116.845964859611 -130665.13242490457 -106631.42717996193 1823207.2721156143 2178384.163336316
465.01054136535134 8.0 0.0 0.0 3040539.0 1.1891543314500747e-08 -5.8508647457936936e-08 -5.224999494150172e-10 5.970714895182098e-08 -0.0029910165638227077 -0.0006010008177086826 -0.002343340631792543 43116596.68498833 -50531.11043378401 41886.34396130948 52786.164954474545 3540747.0751379044 9271742.637969604
465.01054136535134 11.5 0.0 0.0 3040625.0 1.349917500575096e-08 -6.017047121500818e-09 -3.1214370718332005e-10 1.4782760756779731e-08 -2.0335129140659498e-05 7.843846544419436e-06 -0.0034676139757573343 12031361.38630329 -561928.5357594197 -8256.267209726608 1942.8230235310994 1996093.9206800559 1379700.280838879
465.01054136535134 12.0 0.0 0.0 3040637.0 1.0220489272889798e-08 -9.841202989126465e-09 3.6910509933591338e-09 1.4660543464893262e-08 -0.0004946375424391802 -0.0021902952360508226 -0.005530605258478704 14133580.628491744 -563420.2566357851 15355.5173727816 44544.27525652808 1115219.6490396278 1173054.672651906
465.5094973153993 5.5 0.0 0.0 3040478.0 5.007940684687777e-09 -6.913144318269917e-08 1.654452424323661e-07 1.7937771363781096e-07 0.029569369487776515 0.0010749149684132018 -0.000536519165520527 45534317.94639006 3874.4555248196284 -132485.52318205236 -107420.3507483954 1821968.4150061004 2173176.9838100797
465.5094973153993 8.0 0.0 0.0 3040539.0 1.199072054360001e-08 -5.8613083583580786e-08 -4.121588307106436e-10 5.982842820292265e-08 -0.003008767390691064 -0.0006193703519446121 -0.002684349871087599 43287937.970859334 -56734.422617862816 42302.540981970116 52815.44408246667 3536665.408999283 9342128.40065641
465.5094973153993 11.5 0.0 0.0 3040625.0 1.360492393898982e-08 -6.0545636950191114e-09 -8.592933630343395e-10 1.491610143457387e-08 -3.4925806204978375e-05 0.0002738179375663366 -0.003491570553820548 12240006.527914071 -562332.3564274912 -7108.401659206182 3097.722910126184 1872518.3232756802 1372979.1024124364
465.5094973153993 12.0 0.0 0.0 3040637.0 1.1048127309014346e-08 -8.84820883032668e-09 4.57965650706557e-09 1.4877001386837591e-08 -0.0003891358357552277 -0.0027987939167832144 -0.004883162515771838 13723137.517086878 -560109.2011694276 19681.97250816092 37066.68751430923 1093875.3789958046 1173898.6579417821
466.00845326544726 5.5 0.0 0.0 3040478.0 4.9851574982615495e-09 -6.917729859357829e-08 1.6496593615101428e-07 1.789528164801216e-07 0.02980392746617503 0.0007060462807884094 -0.0006895540530546396 45438930.7084249 1812.3766628638996 -134193.5478871329 -108138.1644515397 1821299.5636200476 2167173.5644643796
466.00845326544726 8.0 0.0 0.0 3040539.0 1.2142958095408861e-08 -5.8711943838483885e-08 -3.0584623579819663e-10 5.995529436605322e-08 -0.0030135878841314623 -0.0006385201605819776 -0.0030712327024768216 43476145.26186217 -63257.3283766321 42696.85685375918 52586.710647693806 3533771.3575337804 9421308.551284028
466.00845326544726 11.5 0.0 0.0 3040625.0 1.3712881346366106e-08 -6.058532290662976e-09 -1.467850751331673e-09 1.5063316838090687e-08 -5.425408073628082e-05 0.0005858678775426517 -0.0034793641750559784 12452287.996083364 -562468.6197112849 -5770.458534230147 5295.356594061128 1805717.7237224528 1383412.2804027514
466.00845326544726 12.0 0.0 0.0 3040637.0 1.2033205471433146e-08 -8.150484542385301e-09 4.790386858538595e-09 1.5302817990417635e-08 -0.00028574554675393456 -0.0029964629136764974 -0.004374847615735281 13310979.660346312 -556974.4385929387 23401.856884577304 28603.674480729656 1059999.0857993646 1158763.7948811646
466.5074092154952 5.5 0.0 0.0 3040478.0 4.9315340211690436e-09 -6.927744208210568e-08 1.6442110076882137e-07 1.7848804550241556e-07 0.029988846117858615 0.00011383822690379517 -0.0009238076755699705 45387445.76703584 -1777.300254482059 -135490.01583082636 -108752.02823698061 1819268.0668541074 2162695.837607037
466.5074092154952 8.0 0.0 0.0 3040539.0 1.2287122985467412e-08 -5.87868738566456e-08 -2.243008624556228e-10 6.005764097909658e-08 -0.002986525827268014 -0.0006497852772633498 -0.003467587266710635 43646815.893291466 -69520.51503455007 43310.42666898546 52024.08244810361 3532830.129272786 9501939.770302389
466.5074092154952 11.5 0.0 0.0 3040625.0 1.382106697124699e-08 -6.041240799110368e-09 -1.994880419604843e-09 1.521505933294553e-08 -8.688345747296461e-05 0.0008661139823270494 -0.0034532588231852026 12692340.399544727 -562582.8301730925 -4456.685708288816 9963.549130968273 1811943.5907777972 1367260.5729618564
466.5074092154952 12.0 0.0 0.0 3040637.0 1.2819087080272626e-08 -7.650054152887443e-09 4.462202024981672e-09 1.5580871895547872e-08 -0.00019739142820150656 -0.0028062489455436294 -0.004033473556418067 12915940.580569036 -555200.9502948888 24727.9433077323 19230.380509417664 1015753.3737824586 1116659.1966114726
467.0063651655432 5.5 0.0 0.0 3040478.0 4.872181094985105e-09 -6.944168867536025e-08 1.6386772670579836e-07 1.7804077659467286e-07 0.03008245650381161 -0.0005100221088698135 -0.0011718086720866158 45406172.24918429 -5762.893202018248 -136197.02727095853 -109234.90497502586 1817633.5966944664 2159518.3802787373
467.0063651655432 8.0 0.0 0.0 3040539.0 1.2366909348620062e-08 -5.8784157813985996e-08 -1.9368273407000578e-10 6.007125077554215e-08 -0.0029150057587490077 -0.0006481260035949658 -0.00383046194011147 43749855.83675169 -74745.74638362727 44360.67115667318 50960.31590930234 3531203.595832448 9572498.233199747
467.0063651655432 11.5 0.0 0.0 3040625.0 1.390295610192008e-08 -6.050393633214297e-09 -2.2708339680120697e-09 1.5331540640099883e-08 -0.000126148480854922 0.0009983090772164352 -0.003432360455719416 13026022.330024961 -562845.8473999011 -3119.6694170812384 17277.11368207353 1875149.557035517 1335449.5417834485
467.0063651655432 12.0 0.0 0.0 3040637.0 1.3439106003063149e-08 -7.260777476592525e-09 3.9049446818959395e-09 1.576632654408847e-08 -0.00011221558597810895 -0.0023891792925454357 -0.003788992533452227 12570704.690214057 -554117.4998901563 24449.56991881568 9635.753543927774 975493.3302506276 1059711.0509541272
467.50532111559113 5.5 0.0 0.0 3040478.0 4.846828756445914e-09 -6.962613279420879e-08 1.6330194085969202e-07 1.7759170590265036e-07 0.03011550742511691 -0.0010071455437333742 -0.0013650990587302106 45482747.138701275 -8871.495215886345 -136423.73810874793 -109626.63841939402 1815297.631906246 2157604.993584467
467.50532111559113 8.0 0.0 0.0 3040539.0 1.2352920228542894e-08 -5.861937873901143e-08 -2.36058764405798e-10 5.990727773535251e-08 -0.002790340807519471 -0.000630258247808865 -0.0040736237685784675 43739985.80315322 -78133.59611305088 45952.40675995112 49256.6383020999 3530159.536104151 9622693.133517914
467.50532111559113 11.5 0.0 0.0 3040625.0 1.3946955846679936e-08 -6.1867817692042264e-09 -2.264093536753042e-09 1.5424654472375203e-08 -0.00018589894940377125 0.0009076214698688228 -0.0034288272835949845 13473586.03072846 -562695.1753442157 -1209.6454775399634 25879.141922718 2014457.1751394293 1327831.7558212322
467.50532111559113 12.0 0.0 0.0 3040637.0 1.3894612583218555e-08 -6.9756327263080594e-09 3.301028783017203e-09 1.589391398606345e-08 -4.1928370212621005e-05 -0.0019437684417557685 -0.003617218099743814 12326763.300894778 -553568.3668757854 23840.384113060834 815.7904425612955 944200.2105965165 1003756.3955301567
468.0042770656391 5.5 0.0 0.0 3040478.0 4.869581679122817e-09 -6.978007056530616e-08 1.6267569507750158e-07 1.7707725105946566e-07 0.030070733609460845 -0.0011974478653840647 -0.0014444170832168316 45574042.53076296 -10106.416593795351 -136210.27959720604 -109940.42895282479 1811576.5841730328 2155852.788979449
468.0042770656391 8.0 0.0 0.0 3040539.0 1.2282716725314169e-08 -5.832132197134579e-08 -3.6174919138471506e-10 5.960178343906465e-08 -0.002622723722757043 -0.0005970248257238625 -0.004121912335472818 43624346.904585466 -79052.01899899656 48060.543587714536 47049.144842514186 3532010.9881832926 9649293.002442729
468.0042770656391 11.5 0.0 0.0 3040625.0 1.3846356431102305e-08 -6.760351751266267e-09 -1.8283202286077348e-09 1.5516658695618502e-08 -0.0002840052837955759 0.0006498060864817077 -0.003579250503362234 13988720.748742312 -562180.6077764409 1010.82147568895 35875.390306606074 2102375.41455681 1328213.5840785543
468.0042770656391 12.0 0.0 0.0 3040637.0 1.4157280715677034e-08 -6.759264753055575e-09 2.6836748251579754e-09 1.5915978381223283e-08 1.969336111269236e-05 -0.0015003560989841824 -0.003514284341801928 12165183.701619819 -553498.9449667863 22398.408962733574 -6881.413104583744 921869.039661772 962415.5886964181
468.50323301568704 5.5 0.0 0.0 3040478.0 4.926415686571883e-09 -6.987943960338841e-08 1.620048758501687e-07 1.7650208341554808e-07 0.029941875492229864 -0.001048530302593529 -0.001391634535263458 45648347.850637525 -9259.748605133764 -135613.3764307257 -110146.45396794823 1809116.3155692634 2152653.290499398
468.50323301568704 8.0 0.0 0.0 3040539.0 1.221463584508753e-08 -5.7980374686979766e-08 -5.693199870410108e-10 5.9255761769791686e-08 -0.0024320411718566056 -0.000551412821237894 -0.003957671597575458 43467468.23624344 -77227.52946543798 50547.30860399445 44539.25131528061 3539241.0512553724 9661654.759365961
468.50323301568704 11.5 0.0 0.0 3040625.0 1.3391775542864522e-08 -7.727034029520966e-09 -1.1503800834035747e-09 1.5503873110295085e-08 -0.00040501130271915984 0.00013067443713167838 -0.003995220562098204 14535277.066806851 -560217.3258817727 4224.1381449403125 47240.08724805874 2134499.2441992126 1337045.0331345145
468.50323301568704 12.0 0.0 0.0 3040637.0 1.4240035133413653e-08 -6.524167384697949e-09 2.193292263963811e-09 1.5816254032468473e-08 7.181099997522274e-05 -0.0011080727824364896 -0.0034380105673602517 12037169.445569038 -553966.8107828698 19647.689322517603 -13317.96484032638 912068.556437692 933203.7966704908
469.002188965735 5.5 0.0 0.0 3040478.0 4.9986828087652214e-09 -6.993524736971484e-08 1.6134437498998598e-07 1.7592024612134633e-07 0.029765735450499733 -0.0006321741923939115 -0.0012315625348481233 45693265.16101927 -6852.68383015122 -134830.04857180768 -110258.72697671801 1805290.7640868127 2149712.9597817217
469.002188965735 8.0 0.0 0.0 3040539.0 1.2195369438697573e-08 -5.7716596155577834e-08 -8.342863050281692e-10 5.899685195983883e-08 -0.0022407884271100466 -0.000507873027884154 -0.003596543731268511 43337694.11134815 -72622.75304571731 53331.705735645664 41924.036556286104 3546055.503415621 9671105.98829227
469.002188965735 11.5 0.0 0.0 3040625.0 1.276858213584239e-08 -8.664990534417307e-09 -7.008818430855546e-10 1.5447005731832364e-08 -0.0004904312161856723 -0.00025469242966771806 -0.004467788396979339 14996661.709128981 -555620.5464087771 9299.371102673595 55642.08071303413 2166264.8421753054 1369645.053151825
469.002188965735 12.0 0.0 0.0 3040637.0 1.4220437731109857e-08 -6.2200124467799954e-09 1.854192625418767e-09 1.5631616499729908e-08 0.00010444607632789109 -0.0008145869518907004 -0.003340778457265088 11923614.997794203 -554941.0282138849 16080.610817501143 -18362.36239060981 915457.8300361603 910677.5319434974
469.50114491578296 5.5 0.0 0.0 3040478.0 5.065647479471323e-09 -6.998073553447852e-08 1.6078402005434808e-07 1.7542652375045773e-07 0.029569901744958466 -6.947489956809648e-05 -0.0010144231633805833 45712997.82497422 -3576.3056640061445 -134008.66840641192 -110293.92690804604 1802533.119424407 2146572.2944349707
469.50114491578296 8.0 0.0 0.0 3040539.0 1.2255656359631593e-08 -5.761053257081842e-08 -1.1418320172084907e-09 5.891076604708371e-08 -0.0020610696914627248 -0.00047212992364746727 -0.0030748415850627903 43292270.02206296 -65558.23447376772 56311.59684613877 39424.9453928124 3551389.3418660485 9687400.85567472
469.50114491578296 11.5 0.0 0.0 3040625.0 1.2309208292559345e-08 -9.25219941271627e-09 -2.981714409542966e-10 1.5401581378887032e-08 -0.0005265482660164835 -0.0004423035437645277 -0.004787059988164437 15252480.413722917 -549825.3103840334 14434.50213492106 57535.185457099644 2203537.2832019306 1430443.632720347
469.50114491578296 12.0 0.0 0.0 3040637.0 1.4142720959260328e-08 -5.860442354752872e-09 1.6569820725601283e-09 1.5398276861833222e-08 0.00012310888504903208 -0.0006280734907388356 -0.003216089994938696 11829269.304782934 -556271.8921634909 12193.747952971271 -21992.45728472365 923690.6922530519 890539.2995372548
470.0001008658309 5.5 0.0 0.0 3040478.0 5.10636202770555e-09 -7.003438059809611e-08 1.6039091598989223e-07 1.7508893548992078e-07 0.029392312227272236 0.000496028197220491 -0.0007924160842979618 45716570.17261511 -205.69909502761013 -133232.0542007171 -110281.92847171213 1800419.518862506 2144139.7190511744
470.0001008658309 8.0 0.0 0.0 3040539.0 1.2421934550514058e-08 -5.766061243342099e-08 -1.473904614586195e-09 5.90018904696056e-08 -0.0019108206855715753 -0.0004508734190366265 -0.00246195891859568 43340973.35011691 -56781.62206844552 59343.3487439883 37234.44398906331 3553622.626686367 9712240.585982526
470.0001008658309 11.5 0.0 0.0 3040625.0 1.2161479321896314e-08 -9.402193201045105e-09 1.5968807491042513e-10 1.5372973575985845e-08 -0.0004814927179483511 -0.0006280387909653451 -0.004865096272204403 15270260.228074633 -544411.4008845552 17995.439116845722 54086.09627205272 2232255.6020895424 1509537.3621821639
470.0001008658309 12.0 0.0 0.0 3040637.0 1.401616631628535e-08 -5.463093551414136e-09 1.5578153059706877e-09 1.5123660201313415e-08 0.00013264602438144336 -0.0005253405166042542 -0.003073116141182795 11724252.471106336 -557786.1602939097 7900.7301155427185 -24545.924317793884 932423.3392422836 870888.342885954
470.512187235617 5.5 0.0 0.0 3040478.0 5.109585467112322e-09 -7.009934415343834e-08 1.6013373812796076e-07 1.7487950137515325e-07 0.02924343969644954 0.000999767042048932 -0.0005891731136234734 45706854.74697536 2791.290398776174 -132621.46827818238 -110252.90311985958 1798712.2213486345 2142461.0980825024
470.512187235617 8.0 0.0 0.0 3040539.0 1.2693183272888299e-08 -5.776961771766042e-08 -1.8059284810489763e-09 5.917522294442514e-08 -0.0017940126589780065 -0.0004435306995254748 -0.0018611483021197302 43415891.17465645 -47390.02861402971 62331.15510184533 35367.6925607913 3552952.8593881354 9733391.076672856
470.512187235617 11.5 0.0 0.0 3040625.0 1.2300031747806367e-08 -9.303252797005876e-09 4.686524741403612e-10 1.5429223206096934e-08 -0.0003915996211915774 -0.0007377946916510754 -0.0047333380378742325 14945012.664569627 -539367.9744750754 19918.706947963034 46120.19387339144 2280119.9714314523 1592804.3579718387
470.512187235617 12.0 0.0 0.0 3040637.0 1.3857843149434842e-08 -5.013055935569234e-09 1.5138415971337517e-09 1.4814258771490951e-08 0.00013504005051385358 -0.00048022602755307684 -0.0029114986469732634 11590420.845366668 -559648.3773016494 2853.3568718636916 -26212.109833510538 942664.7773857658 851906.4016485787
471.01114318566493 5.5 0.0 0.0 3040478.0 5.068869151170509e-09 -7.01830942646676e-08 1.6002673882849204e-07 1.748139505163055e-07 0.029132466063180394 0.00135350382358477 -0.00043959675677661197 45691849.24954998 4858.423990991441 -132156.94262642227 -110175.58306932807 1798338.5102156098 2141147.1989908325
471.01114318566493 8.0 0.0 0.0 3040539.0 1.2999661844764467e-08 -5.774015146887048e-08 -2.0720292582126136e-09 5.9221698768046326e-08 -0.0017095740232773947 -0.00043366169849934187 -0.0013989824358175817 43395626.231846616 -39200.33954137231 64936.177718196246 33933.583081110795 3547427.1202175734 9731028.153573083
471.01114318566493 11.5 0.0 0.0 3040625.0 1.2540352091554046e-08 -8.90044387095215e-09 5.555558107241278e-10 1.538788399809873e-08 -0.0002817501132540005 -0.0007204905351552925 -0.004540524157056464 14377274.032012615 -534987.9326046469 22067.538321167773 36364.86797626169 2338418.6112244464 1606238.6522484599
471.01114318566493 12.0 0.0 0.0 3040637.0 1.3707272628055285e-08 -4.530442609295391e-09 1.4561731582194205e-09 1.4509813003711371e-08 0.0001315332855414555 -0.000463588608153554 -0.00273495993952413 11449406.70242428 -561773.3600705441 -2708.8318852220973 -26645.5946196765 952573.070446081 834927.1264033462
471.5100991357129 5.5 0.0 0.0 3040478.0 4.991531863404217e-09 -7.029586385118299e-08 1.6006621867359045e-07 1.7489316231742484e-07 0.02908586884084337 0.001552357206628033 -0.00034601079431302616 45685177.99452545 5974.942461902778 -131931.60434403073 -110141.19420492859 1797696.4001357993 2141220.2183912736
471.5100991357129 8.0 0.0 0.0 3040539.0 1.3317379029363834e-08 -5.7468121927987854e-08 -2.2684382476204255e-09 5.903459523216099e-08 -0.0016408365250287279 -0.0004275785245784737 -0.001061037623383073 43187966.37614472 -32799.3321025458 67061.09371391422 32853.9524010117 3535847.3427682477 9688279.294523846
471.5100991357129 11.5 0.0 0.0 3040625.0 1.2891902024549045e-08 -8.487684781779357e-09 4.114343853400226e-10 1.5440570229718228e-08 -0.00018197162999031118 -0.0005613189380871417 -0.004264898337935244 13763559.49094339 -532124.7574592949 24694.68466106602 26233.59422816708 2375748.364423256 1527410.034491826
471.5100991357129 12.0 0.0 0.0 3040637.0 1.3573939471536042e-08 -4.037109348007423e-09 1.3427853445643326e-09 1.4225089003105388e-08 0.00011769534085219033 -0.0004319336105873608 -0.002546014508443526 11309859.86734609 -564221.7986930923 -8951.223930768447 -25509.787491425337 962591.6744208434 819556.3022493023
472.00905508576085 5.5 0.0 0.0 3040478.0 4.899467489049485e-09 -7.044854999733809e-08 1.6025157650832366e-07 1.7512158848013802e-07 0.029118343631861273 0.001638187311887996 -0.00029327226529524234 45705454.29984039 6411.805707709369 -132007.0307694447 -110194.22525818904 1796837.295473522 2143130.9882129314
472.00905508576085 8.0 0.0 0.0 3040539.0 1.3587715675609292e-08 -5.697316316921986e-08 -2.4137619774444336e-09 5.862076070532951e-08 -0.0015768515060537573 -0.00042436298333756894 -0.0008352955670029075 42779291.66470913 -28710.703108102272 68546.23877516814 31958.859724752336 3520858.0698040635 9602316.63868218
472.00905508576085 11.5 0.0 0.0 3040625.0 1.312192330003015e-08 -8.257931887516799e-09 1.7429767172780315e-10 1.550511818172021e-08 -8.551761981842307e-05 -0.0003068315362439934 -0.004097933352773303 13187413.195359139 -531777.045768983 25327.18224359127 15768.635139154921 2382456.00649446 1424433.3119291456
472.00905508576085 12.0 0.0 0.0 3040637.0 1.3444788774508786e-08 -3.584427862404729e-09 1.1731423397463467e-09 1.3963764937911492e-08 0.00010115804213079814 -0.0003690668630076011 -0.0023701644270223625 11178040.974843562 -567024.268106915 -15693.59492018358 -22630.158132644465 974284.7054768353 805304.6426239299
472.5080110358088 5.5 0.0 0.0 3040478.0 4.817166291575623e-09 -7.06586007207268e-08 1.6060445726389978e-07 1.7552673482955124e-07 0.029260843089725652 0.001668307558623654 -0.00026461364726596085 45767655.68872796 6456.553565663389 -132476.53847115475 -110387.23621198276 1796381.6403710216 2146945.3255601604
472.5080110358088 8.0 0.0 0.0 3040539.0 1.3798851934004908e-08 -5.6331077858673157e-08 -2.525337354752522e-09 5.805149417690983e-08 -0.0015141229068938924 -0.0004187788196410669 -0.0007188058164268624 42235319.72682969 -26889.93757287402 69418.90158789762 31159.183573469876 3503517.1842895774 9488641.890513148
472.5080110358088 11.5 0.0 0.0 3040625.0 1.3189166802913115e-08 -8.093783865082587e-09 1.1526343834925717e-10 1.5475036150844904e-08 -1.0941628271617464e-05 -9.85461129838029e-05 -0.004033996206116536 12642284.70143501 -533249.2331742953 23731.750259556346 5146.832834893126 2380548.7201036355 1357030.7000325583
472.5080110358088 12.0 0.0 0.0 3040637.0 1.3305500045737196e-08 -3.19296483602676e-09 5.362953108125597e-10 1.3693756554416156e-08 6.527083443191982e-05 -0.00026234574027494354 -0.0022276645305042268 11064274.055858258 -569977.3256328283 -22190.759732965915 -18024.238823353546 990312.4964078418 792808.3245344537
473.00696698585676 5.5 0.0 0.0 3040478.0 4.766605465395639e-09 -7.092475185645263e-08 1.6111433677677834e-07 1.7609903596721725e-07 0.029511450555666667 0.0017084970248955479 -0.00023784540180434913 45873100.93633258 6556.5012927704365 -133299.07620480453 -110721.97121803623 1795604.9521659322 2153055.679459845
473.00696698585676 8.0 0.0 0.0 3040539.0 1.3942152406801533e-08 -5.5676468466180284e-08 -2.6097436119115853e-09 5.745488244109427e-08 -0.0014575150825149902 -0.0004108112721472172 -0.0006656298351170969 41648208.16694628 -26582.811413099567 69836.63579496191 30424.162168187962 3484583.1838569106 9367556.073465237
473.00696698585676 11.5 0.0 0.0 3040625.0 1.3145204959436603e-08 -7.87527659674815e-09 2.570688363560428e-10 1.532587613441761e-08 4.383727750615729e-05 -3.6701776702731306e-05 -0.003976084964383409 12161000.64872491 -535426.9377269021 21724.86374041922 -3584.7929484079436 2385882.2864581943 1329246.0255053744
473.00696698585676 12.0 0.0 0.0 3040637.0 1.3166794879986379e-08 -2.9579891559044046e-09 -8.137230529655402e-10 1.3519479740915001e-08 -9.103659061731594e-06 0.00022697205864737207 -0.0021301385060141925 11000817.649144148 -572895.7994072691 -27559.96348830669 -10792.667656293892 1011272.3512750593 785729.6087150577
473.5059229359047 5.5 0.0 0.0 3040478.0 4.759911679091507e-09 -7.122779930261599e-08 1.6173990007292247e-07 1.767932448604455e-07 0.029843163228876157 0.0018117775383559485 -0.0001961659844087739 46007278.83641559 7033.167337180703 -134371.5644566332 -111174.44517092226 1795279.4436010038 2160359.4604743053
473.5059229359047 8.0 0.0 0.0 3040539.0 1.4026027727326892e-08 -5.5090174863901286e-08 -2.6859873206204407e-09 5.691108282425751e-08 -0.0014028347236587635 -0.0004015753410699403 -0.0006275141481376298 41106274.10223987 -26778.381274813033 69937.05201764626 29808.22704582406 3466229.9031520803 9258619.925453091
473.5059229359047 11.5 0.0 0.0 3040625.0 1.3047622639220363e-08 -7.607257843000171e-09 3.450898606528989e-10 1.5107280213106158e-08 7.75986762677571e-05 -3.9568918976295e-05 -0.0038862457198646613 11791445.531244852 -537624.3107231195 20275.66072890495 -9010.442803820923 2402882.5278218808 1323782.7272969778
473.5059229359047 12.0 0.0 0.0 3040637.0 1.298647656656908e-08 -2.959503966449187e-09 -2.4225195120120045e-09 1.3537940690059e-08 -9.889098423041498e-05 0.0010102387703378188 -0.0021421461681258216 11037844.440816943 -575613.9850233237 -31114.52059639568 -349.3776291079188 1031135.0267076989 789919.5720182555
474.0048788859527 5.5 0.0 0.0 3040478.0 4.791156133341675e-09 -7.153346385498657e-08 1.624027450165763e-07 1.775236412906907e-07 0.03021005881357433 0.0020142346642419077 -0.00012580765329504357 46136530.9258319 8161.860226412231 -135555.3422198582 -111671.32208327916 1793991.2648279157 2168234.3322954965
474.0048788859527 8.0 0.0 0.0 3040539.0 1.4089056004542965e-08 -5.457792786506029e-08 -2.7311979194097285e-09 5.6433245088492485e-08 -0.0013766629279683368 -0.00039448085734577375 -0.0005874116735493517 40670937.87610507 -26895.607025815334 69749.2993717011 29411.442137973823 3450439.503876447 9174976.470622556
474.0048788859527 11.5 0.0 0.0 3040625.0 1.2938400335229389e-08 -7.356693288573216e-09 2.954373442458934e-10 1.4886585323746249e-08 0.00010052631149467206 1.3983609231604072e-05 -0.0037769067106333096 11537987.858452007 -539462.2584137982 19360.517928222187 -12558.25532658985 2437162.8791486556 1316420.8223190622
474.0048788859527 12.0 0.0 0.0 3040637.0 1.2759057871548103e-08 -3.2363252214781258e-09 -3.807594648720779e-09 1.370274190509535e-08 -0.00017800611291869724 0.0017958223071890187 -0.002245039086548599 11203474.804477062 -577639.6239084157 -32888.30073582568 9841.555262116533 1035037.5835367197 816009.2809612486
474.50383483600064 5.5 0.0 0.0 3040478.0 4.8438764270159146e-09 -7.17972078374279e-08 1.6299727357855098e-07 1.7817523224660606e-07 0.030544068178949772 0.002280019136719054 -3.587122846286132e-05 46223145.19994685 9815.762573449254 -136682.20146672014 -112114.88703730798 1794498.731937196 2173844.4573330902
474.50383483600064 8.0 0.0 0.0 3040539.0 1.4151704582305315e-08 -5.422777202111276e-08 -2.6996581579985193e-09 5.610891333049205e-08 -0.0013965720935715685 -0.00039637709881067823 -0.0005068834398459436 40392488.440803885 -26929.7610023475 69267.01875783523 29397.124348304256 3439409.2286295267 9129357.592739863
474.50383483600064 11.5 0.0 0.0 3040625.0 1.2842195398786595e-08 -7.1803531982528925e-09 2.436699682813254e-10 1.4715258399556508e-08 0.00011920292556061661 9.236777903706114e-05 -0.0036866459634272023 11388939.818364557 -540973.1949470977 18833.71035211788 -15977.994135903222 2463825.7665987397 1290789.051291026
474.50383483600064 12.0 0.0 0.0 3040637.0 1.2439005150839063e-08 -4.378972830891034e-09 -4.673833031316597e-09 1.399103167750358e-08 -0.00025044515286655185 0.0023490553169546262 -0.002625737236542739 11383973.178963661 -578857.0285988321 -33784.97098652081 16248.789044144636 1028859.9129666411 856853.6296613583
475.0027907860486 5.5 0.0 0.0 3040478.0 4.903483554163789e-09 -7.19777032244125e-08 1.634487779364301e-07 1.7866263437367087e-07 0.030808373831938986 0.00253603335845345 5.091589982301276e-05 46241236.74424566 11539.479023195749 -137663.35336700085 -112472.95680302719 1793783.05607747 2177573.5574691184
475.0027907860486 8.0 0.0 0.0 3040539.0 1.4200152199474095e-08 -5.4164464978790964e-08 -2.557553529443405e-09 5.60533198747663e-08 -0.0014688735064993068 -0.0004080926154724832 -0.0004649269410851002 40307283.91923252 -27106.705551577237 68484.23582015609 29997.489133618743 3432953.5265008737 9131383.71760793
475.0027907860486 11.5 0.0 0.0 3040625.0 1.2752997392791162e-08 -7.068813819258638e-09 3.41038026847783e-10 1.4585039535347043e-08 0.00013409535573944998 0.00011164144117915641 -0.0036306371338234457 11327311.376967907 -542047.9880059194 18161.373702522447 -19145.593962135616 2506453.0619528918 1289274.4036901738
475.0027907860486 12.0 0.0 0.0 3040637.0 1.185229270316769e-08 -5.715714963958838e-09 -4.9685323651588874e-09 1.4065296077026477e-08 -0.0002955076364433634 0.0025806766883990457 -0.0033658296478637937 11437289.678165171 -579539.850410277 -32675.19041643826 20341.389481871258 1031537.0475964419 877883.1814647937
475.50174673609655 5.5 0.0 0.0 3040478.0 4.957872534924771e-09 -7.204637644372027e-08 1.6366014167670995e-07 1.7888516660803262e-07 0.030975224630195204 0.002682887580119935 9.989588800869672e-05 46162318.27354783 12792.172959072148 -138302.42487863475 -112649.54552749767 1794716.7787214362 2176593.6376696196
475.50174673609655 8.0 0.0 0.0 3040539.0 1.4240127233758703e-08 -5.4336304000053616e-08 -2.3000475348635462e-09 5.621837221658513e-08 -0.0015928687890049424 -0.00043802360359376357 -0.0004358303517454453 40428506.37883277 -27527.921432054736 67339.50430841037 31408.692410568117 3430088.376850812 9184189.412128238
475.50174673609655 11.5 0.0 0.0 3040625.0 1.2650864289907222e-08 -6.978108969976156e-09 5.995170510753657e-10 1.4460214133028652e-08 0.00014443307690203063 2.6117496911534256e-05 -0.003603702550099362 11307992.375045497 -542942.3720628911 16782.280894916632 -21466.691734957265 2545883.3613073826 1323342.2363098431
475.50174673609655 12.0 0.0 0.0 3040637.0 1.1349352683296938e-08 -6.732819963096125e-09 -4.933288411830199e-09 1.4088151246335455e-08 -0.00033023944149307736 0.00254745852237312 -0.003958092010153332 11340920.921525706 -578915.7507233133 -28341.96361228598 25694.859404184343 1031819.5177205391 869257.5150726903
476.0007026861445 5.5 0.0 0.0 3040478.0 4.9930196781459495e-09 -7.199346839884045e-08 1.6355147956830227e-07 1.787654222901677e-07 0.030968612878043755 0.002705172882234976 0.00010290805277449736 45981100.5518475 13237.226720410576 -138377.78447128978 -112545.46663984272 1795624.0049506936 2171223.030578593
476.0007026861445 8.0 0.0 0.0 3040539.0 1.4298267793789413e-08 -5.4776693797161255e-08 -1.9664600014221884e-09 5.664621443828416e-08 -0.001745114967770829 -0.0004806151123546639 -0.00046054314695809164 40764372.9895845 -28679.680674946234 65928.64048647237 33419.04508258047 3433124.537397739 9285660.301994443
476.0007026861445 11.5 0.0 0.0 3040625.0 1.253301427329022e-08 -6.855152503490546e-09 8.971515511636835e-10 1.431343576945677e-08 0.00014990352103693547 -0.00011638066287968622 -0.0035879183661342738 11296136.33272092 -544182.3151962308 14340.071942771952 -22982.053319675422 2569697.098188523 1348702.3394295028
476.0007026861445 12.0 0.0 0.0 3040637.0 1.0972801691956079e-08 -7.569199375729137e-09 -4.351053734148222e-09 1.402236872849868e-08 -0.0003607874763681414 0.0023105690640245 -0.004388654182967654 11187273.26458807 -577016.7622487231 -21929.80954435478 33044.02607566893 1020052.4452081515 848953.7416981478
476.51278905593057 5.5 0.0 0.0 3040478.0 5.009196086048069e-09 -7.187107044642439e-08 1.632312234713972e-07 1.7842358344263965e-07 0.030811503826331292 0.0025660639802736257 5.063180687530709e-05 45733785.83794465 12611.439388738436 -137971.54561884812 -112225.3969932108 1796437.8700525817 2162797.0638951124
476.51278905593057 8.0 0.0 0.0 3040539.0 1.4331434811065224e-08 -5.550474180884614e-08 -1.620951618888295e-09 5.7348006688648394e-08 -0.0019003201338066694 -0.0005228546515439408 -0.0006206483579341238 41306106.284110114 -31191.40659647338 64371.24035102607 35687.26339795171 3441775.647435193 9429578.351565327
476.51278905593057 11.5 0.0 0.0 3040625.0 1.2407592906015168e-08 -6.6651518197216005e-09 1.1916690896240288e-09 1.4134804056671653e-08 0.0001528818669523113 -0.0002771143095099177 -0.0035656476183658233 11271584.609744038 -545710.4101300329 10359.79291173879 -23911.194528987187 2666890.655988714 1384438.4535581248
476.51278905593057 12.0 0.0 0.0 3040637.0 1.0632096672807567e-08 -8.219329635609459e-09 -3.4692962799059e-09 1.3879296667933235e-08 -0.0003841448951358096 0.0017944889817057058 -0.004735487110784107 11186411.749430329 -575444.3189441431 -15483.334637467002 38682.2989622357 1011147.402885727 846591.1068327512
477.0117450059785 5.5 0.0 0.0 3040478.0 4.998323784337092e-09 -7.172249912777485e-08 1.6283592819961622e-07 1.7800179671682335e-07 0.0305681151630582 0.002322736250206738 -4.3075745842396324e-05 45492878.7242299 11129.787147783243 -137239.76246241946 -111780.7824850874 1798355.6636186598 2153467.5587936854
477.0117450059785 8.0 0.0 0.0 3040539.0 1.4272841742699464e-08 -5.639832553772738e-08 -1.3366669783747496e-09 5.819168165195687e-08 -0.002034296388248363 -0.0005505621972641442 -0.0009454695055987677 41963034.1713536 -35482.13701339061 62985.98695735003 37720.52828293437 3452013.8594844406 9589153.946465483
477.0117450059785 11.5 0.0 0.0 3040625.0 1.2286088611528992e-08 -6.4163326582700305e-09 1.4380375877274238e-09 1.3935036787021477e-08 0.00015396729819345132 -0.0004344465576053722 -0.0035350323172529587 11243337.06261218 -547811.2534038869 4792.859881325554 -24343.43368883321 2822590.008351109 1423648.7422981313
477.0117450059785 12.0 0.0 0.0 3040637.0 1.0382788589169693e-08 -8.613349735288534e-09 -2.493106459726853e-09 1.3718880142683628e-08 -0.00039238103375762324 0.0012448103899917445 -0.004940556844818215 11298574.836800989 -574236.7805243998 -10189.874576309981 41014.6715640395 1038128.8344416262 866623.794002972
477.5107009560265 5.5 0.0 0.0 3040478.0 4.966768111692767e-09 -7.161413285005349e-08 1.625569229478693e-07 1.7770201464142143e-07 0.030325719320802816 0.0020563313349136773 -0.00014320963403128555 45308971.37074709 9306.678790778758 -136403.60311211203 -111322.64326876745 1799981.4733665744 2146097.474286164
477.5107009560265 8.0 0.0 0.0 3040539.0 1.404524561406928e-08 -5.729584621995085e-08 -1.121747042031347e-09 5.900289174986336e-08 -0.0021409058747758557 -0.0005624650869853867 -0.0014612699791696287 42677647.42593764 -41635.47413731809 62046.59193105837 39262.55837018341 3461470.941208899 9744984.252173264
477.5107009560265 11.5 0.0 0.0 3040625.0 1.2169808043311995e-08 -6.108735145580184e-09 1.5708594838714615e-09 1.370724160464011e-08 0.00015378728886724196 -0.0005624129998615876 -0.0034922081054842642 11237255.228094973 -550706.2249630706 -2334.5200206566324 -23948.415949843788 3022776.7380356737 1474014.2517503998
477.5107009560265 12.0 0.0 0.0 3040637.0 1.0210518168032546e-08 -8.866564779290027e-09 -1.4435108361429115e-09 1.359979322560204e-08 -0.00040460383748788353 0.000638961568080668 -0.00504994907725946 11461418.71155217 -572851.9705771634 -5043.778827992485 42770.82836407628 1084345.0929830018 884628.6031046334
478.00965690607444 5.5 0.0 0.0 3040478.0 4.923601764209641e-09 -7.15613853937942e-08 1.6244521643558443e-07 1.7757736926932873e-07 0.030131509157047435 0.00180150416424425 -0.00023380183279868354 45202837.562562905 7674.400302052694 -135621.75100848096 -110933.81868451776 1800436.0041215094 2142225.0199507615
478.00965690607444 8.0 0.0 0.0 3040539.0 1.3589631282479264e-08 -5.7929054075105504e-08 -9.651021583262025e-10 5.9509535425898286e-08 -0.002221928698165956 -0.0005543960067094664 -0.002010330358251206 43324121.28231212 -48332.420801639266 61861.33452429045 40466.33643395051 3465191.495301384 9865151.893851107
478.00965690607444 11.5 0.0 0.0 3040625.0 1.2064232233328352e-08 -5.755843864228833e-09 1.5110240641031429e-09 1.3452086518133842e-08 0.0001428617917412341 -0.000612939105522993 -0.0034302790512346637 11259875.123681847 -554328.549946812 -10377.168178632357 -21915.01533183077 3235395.059499341 1515430.1398161252
478.00965690607444 12.0 0.0 0.0 3040637.0 1.0084980646306252e-08 -9.024821433751589e-09 -4.4235646813347016e-10 1.3540676341762742e-08 -0.00042514356461909356 3.705026822211287e-05 -0.005107136199592858 11707245.66935777 -571317.4116572537 171.25509298565422 45107.168226772614 1124935.2668895805 898036.359423024
478.5086128561224 5.5 0.0 0.0 3040478.0 4.892477334614612e-09 -7.158229588252597e-08 1.625604671773656e-07 1.7769036807662528e-07 0.030014711568245367 0.0016721384143132156 -0.0002729280727882742 45187749.523132294 6648.053559283062 -134986.61556676484 -110675.19733608789 1801100.548974593 2141954.284287986
478.5086128561224 8.0 0.0 0.0 3040539.0 1.3084704578330622e-08 -5.811789337927844e-08 -8.333463162972327e-10 5.957846499222894e-08 -0.002288706426565911 -0.0005443510581232556 -0.0024221235937904005 43771752.65296334 -53662.577964883596 62479.08558414414 41661.92024092737 3460457.0935406494 9925750.41767844
478.5086128561224 11.5 0.0 0.0 3040625.0 1.1975360846086633e-08 -5.388187694328072e-09 1.3285029570729743e-09 1.319874062667514e-08 0.00012219984513472696 -0.0005446012135257186 -0.0033622020448923033 11279214.099341255 -559028.1993985137 -19283.151107312748 -18134.365490803488 3395851.212910435 1488366.2073814415
478.5086128561224 12.0 0.0 0.0 3040637.0 1.0032708621298138e-08 -9.056393802537884e-09 4.957199982921963e-10 1.3524764297510823e-08 -0.0004443270296123279 -0.0005209385737595523 -0.005095764464736706 12015512.882201353 -569720.0337338287 5029.84728664147 47331.668382183234 1138538.5531211358 907085.7783569809
479.00756880617035 5.5 0.0 0.0 3040478.0 4.889036258919848e-09 -7.170384276773494e-08 1.6300771131930173e-07 1.781484147915942e-07 0.030002711093922 0.0017092456617958285 -0.000249534071281912 45269721.039415196 6476.3992605569765 -134593.5046483975 -110541.73693258084 1800482.7000649218 2146681.500868246
479.00756880617035 8.0 0.0 0.0 3040539.0 1.2713558129444004e-08 -5.791815522059458e-08 -6.907761276402658e-10 5.9301133514682136e-08 -0.002346876682207253 -0.000520162821582394 -0.0026683424743439554 44011650.496643096 -57128.46959799934 63530.210346540334 42915.1205120621 3453746.9627862065 9930166.359165868
479.00756880617035 11.5 0.0 0.0 3040625.0 1.1908933210017876e-08 -4.947196232950866e-09 6.8593062774441e-10 1.2913866252755901e-08 7.8182855028418e-05 -0.0004233534959023432 -0.0032800986686509722 11283753.970780527 -563986.9370532669 -28565.321532553295 -12414.267696355324 3541168.0415888047 1427084.2506800494
479.00756880617035 12.0 0.0 0.0 3040637.0 1.0097740356772986e-08 -8.958418027257218e-09 1.4503996109331387e-09 1.3576497077496977e-08 -0.00045454399797589394 -0.0010620018455559195 -0.00499454363276639 12271106.384267429 -568000.4996846977 9455.255191825228 48393.83229864514 1121848.6172064904 909529.4530226683
479.5065247562183 5.5 0.0 0.0 3040478.0 4.928156072864601e-09 -7.191276958191743e-08 1.637845900415709e-07 1.789444748694575e-07 0.030088785189951128 0.0018963401938697363 -0.00017477090535574573 45432574.149216965 7199.660794301432 -134444.1208231404 -110511.5923599265 1801126.3370949118 2154745.772453283
479.5065247562183 8.0 0.0 0.0 3040539.0 1.2442444577373886e-08 -5.7461957796409505e-08 -5.268477977723726e-10 5.879599127031864e-08 -0.002393639890362022 -0.0005042433832293507 -0.0027902421990626787 44107994.02176165 -59456.2530193731 64765.051882502135 44155.45695080426 3447479.202502454 9902041.407414755
479.5065247562183 11.5 0.0 0.0 3040625.0 1.1904993670507028e-08 -4.500299053212193e-09 -4.631428082435345e-10 1.2735621976330119e-08 -1.5773533476945205e-05 2.530361803973695e-05 -0.003122434045772637 11275334.88159439 -568203.2022321606 -36634.185502941036 -3554.6237214876337 3589696.437057025 1353307.983015617
479.5065247562183 12.0 0.0 0.0 3040637.0 1.0268836916164363e-08 -8.739261949729887e-09 2.425458328241391e-09 1.3700604334802614e-08 -0.00045053590541812796 -0.0016085570011525818 -0.004837677557642267 12410334.260256764 -565985.2512873369 13747.697288481431 47654.392110675326 1087201.0426451468 923029.79040462
480.00548070626627 5.5 0.0 0.0 3040478.0 5.006127516477183e-09 -7.217115798018512e-08 1.6482772522418086e-07 1.8000532314209524e-07 0.03023799006136112 0.0021741730044778865 -7.641569465329491e-05 45643142.86449075 8554.442647965661 -134426.3368300629 -110546.34338710432 1800534.3875028137 2166209.680483944
480.00548070626627 8.0 0.0 0.0 3040539.0 1.2243653440952067e-08 -5.6917188556631016e-08 -3.6406240489949915e-10 5.822032243304641e-08 -0.002445605379221319 -0.0005045269916475051 -0.0028254641441840685 44136658.38867664 -61124.99687552744 66040.26507210845 45365.49307201793 3443880.078491649 9861423.567308709
480.00548070626627 11.5 0.0 0.0 3040625.0 1.1929101947885596e-08 -4.287618091109826e-09 -1.4575343150906705e-09 1.2759762868405001e-08 -0.0001186029174500247 0.0005173728564583356 -0.002979530920045069 11284081.424108213 -570377.2263215813 -41385.16974721919 9347.118364527092 3567025.437263025 1306199.7903706913
480.00548070626627 12.0 0.0 0.0 3040637.0 1.0596268999749631e-08 -8.345142561145125e-09 3.326382831426867e-09 1.3891981277776842e-08 -0.0004304913278480004 -0.0021081406650483372 -0.004560189784076522 12419642.52674165 -562916.226473172 18262.489687342546 44447.34705076183 1053507.3456325787 948846.7106721814
480.5044366563142 5.5 0.0 0.0 3040478.0 5.1090481171722696e-09 -7.24147522095438e-08 1.6599010350693227e-07 1.8117039816834125e-07 0.030382806599162527 0.0024338665956288893 6.548985844280579e-06 45852333.309723444 10000.769708959397 -134379.70728696877 -110515.33965271895 1800925.5930343317 2177707.9223822416
480.5044366563142 8.0 0.0 0.0 3040539.0 1.215128093819387e-08 -5.6381099876637327e-08 -1.7961589662602353e-10 5.7675942242919515e-08 -0.0025126522135217226 -0.000519512682163754 -0.0028176674427544744 44145733.05932566 -62345.53038320724 67332.52173080663 46620.3988342175 3443223.870940368 9822662.904263202
480.5044366563142 11.5 0.0 0.0 3040625.0 1.1892668709444204e-08 -4.2687304354748715e-09 -2.0704873336453393e-09 1.2804083191003116e-08 -0.00019938617076024749 0.0008039481644269125 -0.002958552421164456 11331728.903956272 -569438.4963316419 -41032.999271424604 23375.67208996929 3544253.8424026696 1308435.8390665024
480.5044366563142 12.0 0.0 0.0 3040637.0 1.1071400121917378e-08 -7.952740261898513e-09 4.096696760039705e-09 1.4233934897860591e-08 -0.0003889812838987123 -0.002517455900159856 -0.004246724571838944 12336412.610729136 -559193.9108126818 22145.559665659322 38287.75964986405 1034134.5054098641 952150.8143835801
481.0033926063622 5.5 0.0 0.0 3040478.0 5.2065369417916555e-09 -7.254709993392929e-08 1.6699645396938e-07 1.8214830598744808e-07 0.030432276222284543 0.0024965155453956626 -1.4964641546649905e-06 45996502.19464305 10808.819813814804 -134069.3215243917 -110314.3762648784 1801716.1120739595 2186457.8170481403
481.0033926063622 8.0 0.0 0.0 3040539.0 1.2107291090525315e-08 -5.5868408666032117e-08 4.699009960978136e-11 5.71652673613528e-08 -0.002600436267047814 -0.0005428997256332306 -0.002818462377900845 44151676.47744411 -63334.612746600105 68567.81684070255 48085.41183334919 3445825.999056118 9788506.509511173
481.0033926063622 11.5 0.0 0.0 3040625.0 1.1843287067432671e-08 -4.603066459746565e-09 -2.316443782340741e-09 1.2915788059240009e-08 -0.0002592847702278274 0.0008598062553271654 -0.0029376749214235823 11376473.831408307 -566708.0574528314 -36600.21914505256 35589.35639226687 3535835.071526162 1320660.2508214072
481.0033926063622 12.0 0.0 0.0 3040637.0 1.1520093024647535e-08 -7.637202438583478e-09 4.704344733313795e-09 1.4600351494203674e-08 -0.00032561819924762004 -0.002803777668416465 -0.00400785908352122 12249831.898824284 -555900.7304045497 24233.67563785082 30034.906406107693 1018035.0077500425 935056.0298495758
481.50234855641014 5.5 0.0 0.0 3040478.0 5.2465195540287e-09 -7.248556490064812e-08 1.6747674743034575e-07 1.8256545132155945e-07 0.03039494328341797 0.002299319852868824 -0.00010420647673539594 45999599.584596835 10534.166446899704 -133566.01658852032 -110019.07432189609 1803090.7074844942 2188140.9961048122
481.50234855641014 8.0 0.0 0.0 3040539.0 1.2040253681209542e-08 -5.537480410113379e-08 3.3571763865587037e-10 5.666965099839356e-08 -0.0027104138338497133 -0.0005706995272694275 -0.0028408312959940637 44161714.19797197 -64381.527560745504 69673.50760523742 49789.16062701665 3451175.273553424 9758897.31230755
481.50234855641014 11.5 0.0 0.0 3040625.0 1.1670031191592696e-08 -5.321366216286778e-09 -2.3652969561828504e-09 1.3042284926787659e-08 -0.00032965856957760235 0.0007658277589276198 -0.003134016292239165 11370396.75687884 -563944.5377246484 -29776.53714605017 46619.2513761955 3483861.1136642415 1353369.8794914964
481.50234855641014 12.0 0.0 0.0 3040637.0 1.188440742469195e-08 -7.275237633519254e-09 5.163428417038406e-09 1.4860323532081248e-08 -0.0002471639846168455 -0.0029989195517960312 -0.0038172533248661588 12184407.978585133 -553409.0403135449 23975.81791039316 21112.581748331868 1009083.2192061503 926402.8491273121
482.0013045064581 5.5 0.0 0.0 3040478.0 5.20812502859503e-09 -7.222079245182675e-08 1.6707836316600607e-07 1.8209378590966558e-07 0.03028923766145643 0.0018256486646333453 -0.00028506757352548515 45814496.04968372 8659.444075269856 -133272.76940798803 -109774.37266860092 1803124.968546958 2180848.6048671063
482.0013045064581 8.0 0.0 0.0 3040539.0 1.192096902811872e-08 -5.487083803098371e-08 6.852303660263984e-10 5.615503458681455e-08 -0.0028333638585968496 -0.000606535717242886 -0.0028851888811681544 44168038.31300685 -65627.57998183896 70576.42626780373 51714.6285026086 3457423.6177554876 9732708.74496223
482.0013045064581 11.5 0.0 0.0 3040625.0 1.1394323516431748e-08 -6.042633676070868e-09 -2.3907152060075447e-09 1.3117147149305407e-08 -0.0003999927072115812 0.00065312685658164 -0.003407228225618855 11410341.32979258 -561046.5526364348 -20200.330185719344 56299.1481298481 3354737.650263063 1437993.5141233425
482.0013045064581 12.0 0.0 0.0 3040637.0 1.221912170863137e-08 -6.8104346056498585e-09 5.3890384683492625e-09 1.4991020327567025e-08 -0.0001662942042038366 -0.003086075125306124 -0.0036012670500486428 12111500.869364958 -551706.2856999342 21882.41292607346 12430.757436687287 1007723.138110394 922070.5700975185
482.50026045650606 5.5 0.0 0.0 3040478.0 5.112063543996607e-09 -7.185307196540384e-08 1.6599852424852947e-07 1.8095443403584504e-07 0.030137683796880685 0.0012243308672100842 -0.0005126919213418811 45493987.80927354 5425.184826188994 -133080.3640789157 -109609.51613394867 1803534.4707635136 2165335.3804508527
482.50026045650606 8.0 0.0 0.0 3040539.0 1.1756373571251895e-08 -5.433698911460348e-08 1.0639816501485687e-09 5.5604431141224885e-08 -0.0029541851191758586 -0.000646538679037102 -0.0029526825562179474 44167174.372830525 -67309.63958205823 71145.42732064464 53739.59495521916 3465506.2296644086 9707893.875017863
482.50026045650606 11.5 0.0 0.0 3040625.0 1.112846997473294e-08 -6.738988308376643e-09 -2.3930397698205103e-09 1.322813088606672e-08 -0.0004511928443000442 0.000589309886820409 -0.0036413171763133496 11572056.42764611 -557414.604221883 -8258.423107698314 61718.43285710269 3178141.8161570537 1521973.63170716
482.50026045650606 12.0 0.0 0.0 3040637.0 1.2551346177082798e-08 -6.27984116237431e-09 5.32197922283641e-09 1.5009868711282058e-08 -9.575100631434308e-05 -0.0030240792672160473 -0.0033578507923350083 12015274.964205883 -551066.4177879042 18903.829760684355 4637.369275138357 1010903.2323336182 909654.091058669
483.0123468262921 5.5 0.0 0.0 3040478.0 4.952993848140103e-09 -7.144823039298917e-08 1.6459179596983432e-07 1.794988609293244e-07 0.029953304145420016 0.000581925601888232 -0.0007497019294197893 45151189.2860594 1670.6896319124594 -133092.8880301891 -109570.35867884701 1802514.9314332556 2147293.002249816
483.0123468262921 8.0 0.0 0.0 3040539.0 1.1557056866463597e-08 -5.378276176980826e-08 1.4542783947676297e-09 5.502968246911943e-08 -0.003064954763919661 -0.0006873742379778806 -0.0030505993383625274 44197085.68005772 -69770.76825147288 71286.00670788725 55743.156672793724 3478702.6772984127 9692755.82202517
483.0123468262921 11.5 0.0 0.0 3040625.0 1.0875874398628037e-08 -7.490164730070498e-09 -1.909340178906011e-09 1.3342892922342952e-08 -0.0004633439081072821 0.0005285862614304719 -0.003880217815252657 11852215.094760498 -552986.2089509128 4194.805391837988 61109.330761726414 3020603.6024484686 1654388.0249672632
483.0123468262921 12.0 0.0 0.0 3040637.0 1.2881371495154138e-08 -5.742398404360011e-09 5.0027745959379306e-09 1.49643785266321e-08 -3.630266853134031e-05 -0.0028126807016616933 -0.0031088654499407693 11940332.739921946 -551592.8656184119 15504.870020142218 -2182.9804478230053 1051884.0112642993 895961.9612532859
483.5113027763401 5.5 0.0 0.0 3040478.0 4.762898557029344e-09 -7.11343151465189e-08 1.6324590406466406e-07 1.7813478376756832e-07 0.02983203913625941 1.6657411474091812e-05 -0.0009444352986074478 44910920.684379935 -1973.1004353254016 -133701.87192361522 -109867.96277000892 1801525.3361798618 2132069.6340395296
483.5113027763401 8.0 0.0 0.0 3040539.0 1.1352717677859327e-08 -5.3296027623747077e-08 1.819932679036923e-09 5.452213233266485e-08 -0.003154533387545029 -0.0007256127460136524 -0.003188869328743754 44305000.67584569 -73104.58195228897 70919.48900678587 57449.31653015001 3497359.423861436 9698148.733710201
483.5113027763401 11.5 0.0 0.0 3040625.0 1.067233871995425e-08 -8.115212665605619e-09 -9.840006547605387e-10 1.3443353288893726e-08 -0.0004373081095968314 0.0001956105310685323 -0.004142719254678538 12202837.226120777 -548599.2215147401 13268.353638412354 54458.36942978786 2986571.762533553 1921292.1821880194
483.5113027763401 12.0 0.0 0.0 3040637.0 1.3160480080756436e-08 -5.260636929541042e-09 4.571866714722649e-09 1.4892095289704092e-08 1.2055861118984357e-05 -0.0025006396516479884 -0.002887397139640054 11939817.03918453 -552653.2075221417 12094.372111340326 -8238.880074953282 1199026.8989207367 890628.3893815436
484.01025872638803 5.5 0.0 0.0 3040478.0 4.557421383001651e-09 -7.108707099523799e-08 1.623222349442232e-07 1.7726434979891426e-07 0.029849986692940922 -0.0005515671285000508 -0.0011327345504349242 44844940.129368685 -5902.0848185752475 -134413.68748420288 -110303.76129841014 1799120.144426154 2123900.5294984267
484.01025872638803 8.0 0.0 0.0 3040539.0 1.1153067009394198e-08 -5.292100162410659e-08 2.151979789350945e-09 5.412628135784413e-08 -0.0032129012270693757 -0.0007610828705080853 -0.003374570496786646 44515787.64918569 -77232.88401844882 70054.4251012542 58774.20802144293 3523869.0473620147 9726942.832039775
484.01025872638803 11.5 0.0 0.0 3040625.0 1.0638653382731482e-08 -8.400462017487865e-09 2.7789576821986722e-11 1.3555422537336867e-08 -0.0003711429867801522 -0.00024644023557918746 -0.004308002709927027 12556451.826365143 -544721.7852407284 17785.664388618396 44531.67219679799 3073589.766473665 2261871.3160019107
484.01025872638803 12.0 0.0 0.0 3040637.0 1.3384606177589701e-08 -4.7845013045831424e-09 3.975803928269987e-09 1.4759612194728466e-08 5.594791874198304e-05 -0.0021502468885705546 -0.0026824600675182837 12054418.10001664 -554176.9053916221 8608.155991517771 -14683.289539242083 1313485.2839452564 889122.2894490185
484.509214676436 5.5 0.0 0.0 3040478.0 4.358543806856877e-09 -7.144391871383341e-08 1.6205360966919702e-07 1.7715700051683418e-07 0.029991001132600878 -0.0011829274939604115 -0.0013494449049969704 45030819.1936017 -10679.436855103242 -135219.22570525436 -110854.48638762344 1796573.6021392455 2125958.3707764624
484.509214676436 8.0 0.0 0.0 3040539.0 1.0958465791180762e-08 -5.260619216317298e-08 2.4484037663835217e-09 5.3791208458338265e-08 -0.003249397944471746 -0.0007937184147973607 -0.003608606184102178 44788961.75690622 -81434.89106623188 68885.89223770218 59653.66299369725 3557276.001739359 9770069.78517172
484.509214676436 11.5 0.0 0.0 3040625.0 1.0837411193456025e-08 -8.416508632779597e-09 8.750079493838013e-10 1.374964500826055e-08 -0.0003095051389585016 -0.0006619814217177997 -0.004284534279985445 12819116.589850754 -541911.2469746997 19241.010078766718 36214.634884550396 3125869.594360269 2556281.3756228313
484.509214676436 12.0 0.0 0.0 3040637.0 1.3570181818945755e-08 -4.301251272327962e-09 3.252012166031923e-09 1.4602266270513234e-08 8.640385685391155e-05 -0.0017052589417770017 -0.002470140999740488 12281878.57984457 -555969.8524544863 4726.727325998623 -20531.49392032936 1413989.959581823 892140.3288060493
485.00817062648395 5.5 0.0 0.0 3040478.0 4.180059210338923e-09 -7.229200494439074e-08 1.6260200113631256e-07 1.7799724056123776e-07 0.030218648617410547 -0.0020427083882127318 -0.0016947306424813732 45541742.859936506 -16731.727690467145 -135650.32910291728 -111379.25311370436 1790656.2538318885 2143149.48800215
485.00817062648395 8.0 0.0 0.0 3040539.0 1.0733711656415999e-08 -5.221854502222193e-08 2.71352405198725e-09 5.3379323927356114e-08 -0.0032605588974564774 -0.0008174348228475795 -0.003793350894428804 45025814.32467799 -84462.18317682933 67655.71777885 60199.432380019454 3593712.5478173206 9802707.125245746
485.00817062648395 11.5 0.0 0.0 3040625.0 1.1171152788145185e-08 -8.217435942624816e-09 1.4753552109727385e-09 1.3946238958435014e-08 -0.00027074446046132836 -0.0009934364265245235 -0.004232226065784528 12929134.615733244 -540359.7597366563 18643.302021069198 31637.70290599959 3182150.862140248 2727972.8778539547
485.00817062648395 12.0 0.0 0.0 3040637.0 1.3712081988504455e-08 -3.859044447275857e-09 2.4745979396852206e-09 1.445811368984949e-08 0.00010091126256804559 -0.0012448744177239437 -0.0022675325517253443 12529991.926364254 -557829.6294165679 293.44767734330736 -24173.519628438145 1539562.054340734 905445.0643970589
485.5071265765319 5.5 0.0 0.0 3040478.0 4.035880648436974e-09 -7.345067813084957e-08 1.636502387583899e-07 1.7942321782915417e-07 0.03053176473388411 -0.0030283485751379474 -0.0021254212834361107 46340048.07425761 -22928.356836634204 -135656.2720251463 -111876.74333720714 1783475.4160660119 2171983.071436378
485.5071265765319 8.0 0.0 0.0 3040539.0 1.0478249324136774e-08 -5.1714316867458436e-08 2.930904710574203e-09 5.284651814821044e-08 -0.003239893980779833 -0.0008288229498145672 -0.0038549560402668776 45123901.2219465 -85147.07415743908 66686.58651994877 60489.28542137878 3630690.410428141 9804960.417823767
485.5071265765319 11.5 0.0 0.0 3040625.0 1.1609275820099442e-08 -7.885022330194901e-09 1.8995471963173473e-09 1.4161819860662501e-08 -0.00023861035813646262 -0.0012452338897755769 -0.004103678802155446 12924522.727231339 -539396.5969611274 16111.971170863351 29140.06743792162 3347186.271379515 2887702.0309993583
485.5071265765319 12.0 0.0 0.0 3040637.0 1.3791232434821217e-08 -3.5325202507389897e-09 1.5129755944285718e-09 1.4316629720101107e-08 0.00010095652300084334 -0.0007555948642502028 -0.002114883409603022 12687331.808169078 -559618.8851308324 -4424.65437372101 -25397.177774524025 1713440.8206865448 929195.5070626601
486.00608252657986 5.5 0.0 0.0 3040478.0 3.938489106748206e-09 -7.456229284005953e-08 1.6449914927205788e-07 1.8065164632862206e-07 0.03078835792114159 -0.0038510053044345243 -0.0024992256500363155 47240317.5114433 -27239.06886794938 -135252.01904629738 -112348.6692529857 1774443.4303821845 2203917.629141664
486.00608252657986 8.0 0.0 0.0 3040539.0 1.0179934798789785e-08 -5.1043173849713987e-08 3.0771911414245116e-09 5.213929204046214e-08 -0.0031959361274270007 -0.0008205184177641449 -0.003755562417816841 45033619.1759191 -83144.75249875867 66157.96818990173 60578.461721554675 3666232.6631159917 9773045.883974329
486.00608252657986 11.5 0.0 0.0 3040625.0 1.2037980181153987e-08 -7.62151229502525e-09 2.1720652130446106e-09 1.4412435040436289e-08 -0.00020972864801806768 -0.0014168583900996008 -0.004001111709975691 12800535.094679687 -538662.7536399986 12000.254115911815 27123.637259090952 3631189.5438611773 3062390.093345877
486.00608252657986 12.0 0.0 0.0 3040637.0 1.3787031612415124e-08 -3.411985117545001e-09 2.9895365139587143e-10 1.4206099267911844e-08 8.436804595158756e-05 -0.00015622762895671093 -0.002065590817549602 12704115.17630424 -561263.7289757858 -8965.137375589624 -24263.957811943714 1938671.7976290528 969332.684549983
486.5050384766278 5.5 0.0 0.0 3040478.0 3.9041313761949566e-09 -7.537127635425907e-08 1.6461430769231473e-07 1.810909766887703e-07 0.03097422557000242 -0.0042190429400987325 -0.0026763613703439325 48027294.73513104 -28334.751286617004 -134893.80905603216 -112938.7209214624 1764612.639868718 2229315.5883867317
486.5050384766278 8.0 0.0 0.0 3040539.0 9.880282494650389e-09 -5.024147170564345e-08 3.1741253531941797e-09 5.1302051938308044e-08 -0.0031433076019113633 -0.0007992258321426254 -0.0035109626405505096 44790157.12794797 -78866.0328303607 66024.57241743758 60522.80661398539 3699697.3231889023 9715916.187892389
486.5050384766278 11.5 0.0 0.0 3040625.0 1.2331389167125495e-08 -7.400127724157531e-09 2.3166569854477854e-09 1.4566809833081811e-08 -0.00018562964135947086 -0.0015044371021541794 -0.0038946821803159154 12623723.676607778 -537627.5920958417 9118.12737280849 25514.97357575498 3918249.7837102837 3155906.6561192623
486.5050384766278 12.0 0.0 0.0 3040637.0 1.3686002829138872e-08 -3.4879659691230226e-09 -9.90150935082362e-10 1.4158141788921384e-08 5.154921226267784e-05 0.0005061656071853582 -0.002147790989705261 12591372.632353665 -562814.2896940697 -13420.586326438275 -20153.9962018312 2172528.0178096807 1018032.7824856625
487.0039944266758 5.5 0.0 0.0 3040478.0 3.9390141494114975e-09 -7.583754296138611e-08 1.6398498975973478e-07 1.8071503983174635e-07 0.031034775750633126 -0.004057597896045584 -0.002622910383596614 48602075.46963711 -26504.166625658872 -134877.8281819871 -113671.71926946005 1754794.0265289068 2244923.7790835425
487.0039944266758 8.0 0.0 0.0 3040539.0 9.594304816063063e-09 -4.942590626989431e-08 3.2598976106446212e-09 5.04539178650756e-08 -0.0030989641786719003 -0.0007703554354595555 -0.003162202566487456 44482576.709756255 -73104.56905657955 66138.21120752854 60424.05272781025 3731426.775050199 9654218.111084213
487.0039944266758 11.5 0.0 0.0 3040625.0 1.2510474644785358e-08 -7.205553532109569e-09 2.4106013704045096e-09 1.4637041248452848e-08 -0.00017175019697886966 -0.0015547156281160174 -0.003784774006956956 12440031.293655053 -536567.277079534 8936.571369161658 24434.503403268165 4092003.2710284214 3092374.5699393325
487.0039944266758 12.0 0.0 0.0 3040637.0 1.3518290143043536e-08 -3.681812243616101e-09 -2.2393975283212253e-09 1.418854506560136e-08 -2.4439106138025953e-06 0.0011425171193082684 -0.002300453911940729 12392977.31226569 -563843.059583701 -18085.712083831007 -12908.947564858427 2398238.825282697 1072531.029314098
487.50295037672373 5.5 0.0 0.0 3040478.0 4.008909847405255e-09 -7.604433702848442e-08 1.6295752066208571e-07 1.7987208258259658e-07 0.031037287775961018 -0.0035689409478367666 -0.0024301556151138546 48971360.90239283 -22948.93522894303 -135091.5159539362 -114458.2510122812 1744236.0748648643 2252968.576453472
487.50295037672373 8.0 0.0 0.0 3040539.0 9.325480289613161e-09 -4.872949253265698e-08 3.373178213028287e-09 4.9728325493415566e-08 -0.0030793439704816304 -0.0007409855559323401 -0.0027648971921233304 44214544.3341723 -66755.81435937504 66284.32457873275 60428.39786212576 3761498.218939302 9610576.029972363
487.50295037672373 11.5 0.0 0.0 3040625.0 1.2595513203555227e-08 -7.0757620718868626e-09 2.4579104265303614e-09 1.4654510753475647e-08 -0.00016250551646033553 -0.001585012271114326 -0.0036906381098501047 12256255.005874787 -535902.0365869228 10797.10495135347 23084.157446387322 4144436.9720858103 2926081.63175246
487.50295037672373 12.0 0.0 0.0 3040637.0 1.3304538598923634e-08 -4.1130392746987366e-09 -3.315320956236332e-09 1.4314998863022063e-08 -6.795376417682069e-05 0.0017025939645685642 -0.0025233036489451066 12213620.52042399 -564346.0314299886 -22467.944430832664 -4364.089505504478 2581632.07689041 1154850.8522662478
488.0019063267717 5.5 0.0 0.0 3040478.0 4.102905338395256e-09 -7.608548994837719e-08 1.6168727003635935e-07 1.787417380040572e-07 0.03100359266758607 -0.002915745403011958 -0.002159418543117939 49185735.227770865 -18926.781599883863 -135583.90732757573 -115276.96487761773 1736052.4254514938 2254764.9985598996
488.0019063267717 8.0 0.0 0.0 3040539.0 9.08546514791758e-09 -4.823287906026026e-08 3.5421658307477554e-09 4.920877196362692e-08 -0.003093499463360175 -0.000717145432660486 -0.0023842191442834263 44050037.21495551 -60472.17560068799 66327.88798140765 60635.616507257844 3788358.1408005236 9597242.800315285
488.0019063267717 11.5 0.0 0.0 3040625.0 1.2611499787043261e-08 -7.006535708421104e-09 2.4138320981363046e-09 1.462764693687831e-08 -0.00015012432865247117 -0.0015602754756897947 -0.003616496034503926 12106368.00776232 -535616.5499880477 13226.259196132765 19960.840460644737 4109746.6579230153 2727502.693008044
488.0019063267717 12.0 0.0 0.0 3040637.0 1.2992370378078745e-08 -4.710835655128597e-09 -4.017054518448462e-09 1.4392025139465123e-08 -0.00012403077198067659 0.002085836604334685 -0.002804954885710025 12075873.104803035 -563483.2146230036 -24319.397639655966 3856.2093694096357 2746535.1612377944 1278464.7780630873
488.50086227681965 5.5 0.0 0.0 3040478.0 4.189159556818907e-09 -7.608920471042227e-08 1.604957012007388e-07 1.7766819139951265e-07 0.030966499768027823 -0.0022906272076682597 -0.0019137907726275486 49329632.700148314 -15408.41051462418 -136130.360503814 -116047.03493633642 1727086.0597782563 2255710.4830940827
488.50086227681965 8.0 0.0 0.0 3040539.0 8.841446198845456e-09 -4.793693285271917e-08 3.7652909052137684e-09 4.8890675162182725e-08 -0.0031294844719711706 -0.0006990451097572709 -0.002067159609679025 44012695.93410805 -54769.84627566596 66299.44470557864 61067.30972196617 3812424.0474809166 9616308.137530861
488.50086227681965 11.5 0.0 0.0 3040625.0 1.2568015391014921e-08 -6.954289525158388e-09 2.227059526218229e-09 1.4535368856751968e-08 -0.00011398362946820215 -0.0014360623204588017 -0.003571055987534159 11984318.126438305 -535898.0317403367 14501.548725602686 14465.648169252 4031625.0272386097 2554034.788578944
488.50086227681965 12.0 0.0 0.0 3040637.0 1.2624871121328294e-08 -5.419843128901746e-09 -4.3438594889777445e-09 1.4409413091171847e-08 -0.0001627368911140695 0.0022314430617121237 -0.0031232420699095704 11929227.748347953 -560880.5467016767 -22379.27683710966 11374.302482883199 2882201.461310461 1420689.323411854
489.0129486466057 5.5 0.0 0.0 3040478.0 4.253856102375499e-09 -7.605763495742425e-08 1.594061078611616e-07 1.7667248328616657e-07 0.03091036990792609 -0.0018118428673201809 -0.0017256035295138102 49441682.696451396 -12637.05741122874 -136630.39508745814 -116741.68759821533 1719219.7796502241 2255982.945184506
489.0129486466057 8.0 0.0 0.0 3040539.0 8.567175592514187e-09 -4.7867799216353544e-08 4.036000393147521e-09 4.879561454294427e-08 -0.003195527100560843 -0.0006844547476762508 -0.0018378984793203535 44100385.29578658 -50181.44013830142 66249.28722665967 61636.921399426355 3834929.350352517 9665792.07706247
489.0129486466057 11.5 0.0 0.0 3040625.0 1.247807012372852e-08 -6.762227867410879e-09 1.906013576888559e-09 1.4320015624948113e-08 -5.6548528039108296e-05 -0.001189694477716103 -0.0035319981145722676 11905374.301408617 -537177.5276868802 13543.69152671119 6650.439062495043 3940783.2573136697 2407409.669434918
489.0129486466057 12.0 0.0 0.0 3040637.0 1.2251536197780637e-08 -6.196930796342512e-09 -4.489981781313209e-09 1.4445138521201934e-08 -0.00018343719673092802 0.0022347984866230345 -0.0034404224155175364 11763142.071587536 -556974.0745130989 -16509.024678715614 17744.95978910141 3001762.144280347 1595509.760509211
489.51190459665366 5.5 0.0 0.0 3040478.0 4.30143450805727e-09 -7.597410544160928e-08 1.5843596263900644e-07 1.7576268458870476e-07 0.030855921302116687 -0.001494254478601943 -0.0015993027944801422 49524048.48504888 -10771.956627814365 -137121.75512686893 -117356.95717120101 1711829.6511986654 2256077.4356183293
489.51190459665366 8.0 0.0 0.0 3040539.0 8.22835511718125e-09 -4.7940118838083325e-08 4.337313865184054e-09 4.8834138814041884e-08 -0.0032720996945882017 -0.0006748796616522782 -0.0017426094977969926 44278952.609369956 -47527.829116008965 66258.51353656317 62265.63549035166 3854334.3558060583 9732159.470610475
489.51190459665366 11.5 0.0 0.0 3040625.0 1.2393414218834443e-08 -6.287231909355645e-09 1.5719432957657246e-09 1.3985599980220026e-08 8.567786706959676e-06 -0.0008876713467694493 -0.003415777213591016 11903916.039273923 -539358.6244105613 10787.311186453135 -2015.7960596941516 3849268.6031991495 2275843.954254429
489.51190459665366 12.0 0.0 0.0 3040637.0 1.1902390279068777e-08 -7.025197654469478e-09 -4.533714556165785e-09 1.45456132258638e-08 -0.00018410812978577104 0.0022179752065898724 -0.003757888870572275 11688736.346974976 -552977.8665772589 -8203.221396101322 21041.88555958703 3113001.020137567 1824092.6106873485
490.0108605467016 5.5 0.0 0.0 3040478.0 4.348031418585194e-09 -7.585191627175483e-08 1.575501619355668e-07 1.7491275569619738e-07 0.03080140036221249 -0.0013196334152412574 -0.001527152790374546 49602233.675225645 -9755.667660961155 -137616.74820665177 -117948.12101062704 1705388.9466404319 2256298.9733745526
490.0108605467016 8.0 0.0 0.0 3040539.0 7.822288251203679e-09 -4.8095330665681943e-08 4.652502581815585e-09 4.89488999426954e-08 -0.003343014776474171 -0.0006690739611036686 -0.0017606139532099687 44520114.53180381 -46984.112076143545 66358.56025805706 63009.02204233364 3870113.5677798153 9806895.449387038
490.0108605467016 11.5 0.0 0.0 3040625.0 1.2381307627939195e-08 -5.799390483062967e-09 1.2957168599129163e-09 1.373348428963929e-08 6.367970504015348e-05 -0.0006059974389429014 -0.0032125901520769925 11982325.724886037 -542028.4399699473 6686.42298984757 -10878.236827565925 3769772.9982646233 2171181.580017766
490.0108605467016 12.0 0.0 0.0 3040637.0 1.1575124498759786e-08 -7.885749302646132e-09 -4.175671062915342e-09 1.4615224187525879e-08 -0.00016448028464285591 0.002154744676518201 -0.00410286841958193 11746813.23647162 -549656.8853186171 415.22015996835773 21231.062994722284 3122197.0952836554 1979817.6375162336
490.5098164967496 5.5 0.0 0.0 3040478.0 4.4065497432378835e-09 -7.573412067666445e-08 1.5681480996708837e-07 1.7420091658863692e-07 0.030764220019266583 -0.001262124569890478 -0.0015030047347395117 49714216.58001327 -9548.957141986773 -138037.18632653294 -118481.39135776396 1699166.4584228205 2258376.8110850723
490.5098164967496 8.0 0.0 0.0 3040539.0 7.3749868192511454e-09 -4.8264463107420096e-08 4.954554759081503e-09 4.907541586672884e-08 -0.00340433719352315 -0.0006672632450699342 -0.0018677426084913727 44786382.15321162 -48314.29411705799 66523.15749168061 63791.866577797235 3879276.5221529934 9882733.293679377
490.5098164967496 11.5 0.0 0.0 3040625.0 1.2419125575463084e-08 -5.459851700164661e-09 1.1403965846803699e-09 1.3614153114214005e-08 0.00010616604436451365 -0.0004061159979158507 -0.0030672529755569606 12146074.105777692 -544696.7501627569 1453.3886377431284 -18508.207020733575 3740549.5115275807 2107516.2057880824
490.5098164967496 12.0 0.0 0.0 3040637.0 1.1311017208290423e-08 -8.635884256638878e-09 -3.5783096136340806e-09 1.4673851126113124e-08 -0.00013237730129411136 0.0019046099923624238 -0.004444493975222634 11894042.31089596 -547554.6168879468 7325.457678214989 19038.955062016677 3048713.6914035315 1997752.1386000009
491.00877244679754 5.5 0.0 0.0 3040478.0 4.490153576369811e-09 -7.567685580953504e-08 1.5627409970696096e-07 1.7369151454109013e-07 0.030776180618310743 -0.0012502050243874887 -0.0015062428714897708 49890026.464344375 -9876.658040901864 -138447.5558182858 -118998.85268429038 1693402.7217991028 2263286.075837252
491.00877244679754 8.0 0.0 0.0 3040539.0 6.944563463697789e-09 -4.837243370571081e-08 5.233024390836353e-09 4.914777562199333e-08 -0.0034552020895996204 -0.0006721060957731966 -0.0020158814683768206 45027847.573282175 -50722.512570218765 66522.31513556585 64441.62156108191 3881617.014387785 9949771.093285942
491.00877244679754 11.5 0.0 0.0 3040625.0 1.2469213803347111e-08 -5.292020949538704e-09 1.086829062354678e-09 1.3589259583020608e-08 0.0001286738887051141 -0.0003234234705403758 -0.0030231535365201428 12349370.261752138 -546765.3729155574 -4393.033707216904 -23086.656892477433 3776777.174831239 2078115.000965397
491.00877244679754 12.0 0.0 0.0 3040637.0 1.1152162396426706e-08 -9.236604511762098e-09 -2.9407130530084046e-09 1.4776108495917042e-08 -0.0001023381431606952 0.0016044282077527618 -0.0047519271627253536 12056255.310681699 -546805.9146536096 11822.667970486289 15593.252389624024 2985200.1398130557 1938527.2881616247
491.5077283968455 5.5 0.0 0.0 3040478.0 4.603971535421201e-09 -7.573338590840538e-08 1.5602120483544066e-07 1.7349166738882e-07 0.03086024782332434 -0.001191906000264177 -0.0015004919991385554 50158327.23524885 -10130.439606308752 -138865.27100363857 -119534.21151671298 1687048.9018585456 2272711.180035181
491.5077283968455 8.0 0.0 0.0 3040539.0 6.593502076217736e-09 -4.8385650888822755e-08 5.472995573539469e-09 4.913857102228457e-08 -0.003469571765995661 -0.0006807260046750073 -0.002159393162095199 45183128.082878605 -53232.8891574199 66134.58124139802 64738.935004895495 3878757.0924060596 9994022.911950486
491.5077283968455 11.5 0.0 0.0 3040625.0 1.25069663536866e-08 -5.239351428307465e-09 9.838367307219445e-10 1.3595695843695305e-08 0.0001359910695340761 -0.0002811445701375928 -0.003059276049416783 12482608.268588094 -548039.8512249996 -10127.557637367114 -23769.226940450666 3814795.372319896 2063004.5429772793
491.5077283968455 12.0 0.0 0.0 3040637.0 1.1079493639379207e-08 -9.69986792601133e-09 -2.2840585636765286e-09 1.490166234382633e-08 -7.264995974855442e-05 0.0012998978083336187 -0.005031003158339346 12191613.26390246 -547031.9167012341 14187.374373537343 11370.395944614836 3000411.4381408812 1885493.8677729887
492.00668434689345 5.5 0.0 0.0 3040478.0 4.753647418282888e-09 -7.591962839685583e-08 1.5606032745302642e-07 1.7361224883181444e-07 0.03101166332680457 -0.0010489171923377773 -0.0014686702352711876 50527655.97788297 -9892.906267858414 -139266.34238171187 -120066.86553226599 1680304.4978841676 2287031.2417529137
492.00668434689345 8.0 0.0 0.0 3040539.0 6.355218217764953e-09 -4.827890708269259e-08 5.651722014876189e-09 4.902227686907364e-08 -0.003448557381811082 -0.0006900928218874016 -0.0022789065344422307 45220152.99765012 -55302.15427716012 65359.207263896125 64577.950007255815 3872402.4323358443 10011346.597294249
492.00668434689345 11.5 0.0 0.0 3040625.0 1.2529736703748127e-08 -5.185074097832304e-09 8.543687846880173e-10 1.358709833943634e-08 0.00011611869725336917 -0.0002454047367099663 -0.003110614422427094 12501205.23642021 -549144.7916008171 -15417.837975971837 -20025.132726694326 3786383.553909539 2031613.383436487
492.00668434689345 12.0 0.0 0.0 3040637.0 1.1062607802848913e-08 -9.987661604469205e-09 -1.5940416439987833e-09 1.498918425024672e-08 -3.004686712463089e-05 0.0010014550509449703 -0.005231965364912692 12298423.448425718 -547396.5051758285 15402.62948042179 5900.818665560981 3074470.4313700763 1881869.1714257256
492.5056402969414 5.5 0.0 0.0 3040478.0 4.929364089156699e-09 -7.62173280408185e-08 1.5634346913059376e-07 1.7400189672470277e-07 0.03120126272848161 -0.0007792888068467188 -0.001395989027621842 50970961.0272726 -8816.236430399578 -139528.78229231838 -120564.73182236028 1673566.4388943145 2305041.530391248
492.5056402969414 8.0 0.0 0.0 3040539.0 6.2301991094853e-09 -4.803404787028859e-08 5.763371562383528e-09 4.8778085115296383e-08 -0.003399099299223173 -0.0006979677912674058 -0.0023530697754517264 45128547.376381755 -56720.07778953668 64313.532018388476 63986.856914752905 3864614.2267763205 10003073.819723977
492.5056402969414 11.5 0.0 0.0 3040625.0 1.2571618153688605e-08 -4.974463271069619e-09 7.240810327239993e-10 1.3539392939837598e-08 6.984802715182971e-05 -0.0002554746733869831 -0.0030981063413025975 12313415.07780525 -549873.8345256927 -19954.726126201957 -10913.585159527996 3701073.4355790066 1981284.6476786456
492.5056402969414 12.0 0.0 0.0 3040637.0 1.1104406805131336e-08 -1.0122830163307254e-08 -7.912476788219345e-10 1.5046780848349304e-08 1.8838852936393255e-05 0.0006664738499901374 -0.005328714037729591 12397525.850454528 -547827.6879748006 16184.964407813775 -105.96750423820762 3063868.2074281005 1834139.116537172
493.00459624698937 5.5 0.0 0.0 3040478.0 5.1097008702393896e-09 -7.654892647258926e-08 1.5666856395386412e-07 1.7444450727510803e-07 0.03135946462106256 -0.00044969043959185493 -0.0012983102810234979 51417209.65691453 -7053.086463344388 -139503.48438257087 -120935.33518228614 1667331.9943856783 2323418.354021522
493.00459624698937 8.0 0.0 0.0 3040539.0 6.168113231205285e-09 -4.77089578437018e-08 5.831184976047116e-09 4.845815718318189e-08 -0.0033236079384282844 -0.0006998175579029201 -0.0023848532843459085 44920711.52504751 -57549.22448373394 63141.284395107476 62981.2100114893 3862999.876853602 9972639.912043277
493.00459624698937 11.5 0.0 0.0 3040625.0 1.268365308104768e-08 -4.461130899996289e-09 2.2449095994674369e-10 1.3447198242696128e-08 -3.999852230314248e-08 -0.0002809424262452901 -0.002921032592733223 12021344.045907654 -550151.5362081386 -22856.268996652336 1277.0713229329326 3612268.8307016836 1911592.2383786116
493.00459624698937 12.0 0.0 0.0 3040637.0 1.1172614335178747e-08 -1.0151408941118256e-08 1.77492598844664e-10 1.5096685669215676e-08 5.130658373202772e-05 0.00021706961698167052 -0.005381753946361994 12514320.306113392 -548474.2247387515 16601.69417629313 -4619.219655174104 2903612.2714942354 1715656.881294298
493.5035521970373 5.5 0.0 0.0 3040478.0 5.2890669140454044e-09 -7.681178560194121e-08 1.56786895400955e-07 1.7467156381520676e-07 0.03141204964559214 -0.00014192108005412675 -0.00119790581415201 51778664.744220085 -5096.973964180352 -139144.79337551724 -121115.71968128567 1661603.0901521563 2338246.6014561416
493.5035521970373 8.0 0.0 0.0 3040539.0 6.105386496187781e-09 -4.740624258137582e-08 5.824206644513834e-09 4.8151313201096404e-08 -0.0032122723742619794 -0.0006909912205545155 -0.002407829133164631 44636478.66281006 -57997.973235157595 61918.84667801422 61588.002757741735 3863705.8077858095 9932227.339251928
493.5035521970373 11.5 0.0 0.0 3040625.0 1.28870826512012e-08 -3.845393053750357e-09 -6.449054956279813e-10 1.3464020576893575e-08 -7.392598105445581e-05 -6.415760485370381e-05 -0.0025664176128427562 11834926.199953074 -549372.7325660938 -22841.671858443427 13834.626485948887 3575168.3435812527 1858587.3694236395
493.5035521970373 12.0 0.0 0.0 3040637.0 1.1322363311601998e-08 -9.949089065034424e-09 1.1894660495012585e-09 1.5119362210980152e-08 5.448592347808423e-05 -0.00032211193997353594 -0.005336947845525097 12656378.10440832 -549272.7071615867 16820.54281549294 -6379.885871242293 2667102.359591642 1585337.0283751234
494.0025081470853 5.5 0.0 0.0 3040478.0 5.469615031128252e-09 -7.694959133794093e-08 1.5652616795087572e-07 1.7450386112934755e-07 0.03131287874113485 7.283638370867926e-05 -0.001123190414095119 52003615.885131955 -3566.6419320416353 -138394.29614480445 -121086.51003262738 1655572.2892436658 2347539.2034413866
494.0025081470853 8.0 0.0 0.0 3040539.0 6.000010339395649e-09 -4.714417600654266e-08 5.743189332471818e-09 4.787021703645541e-08 -0.003085828792629789 -0.000671632077046694 -0.002425218659135088 44320896.85705544 -58224.99403043452 60814.77087025264 59892.12117500318 3864755.230755661 9891342.851329114
494.0025081470853 11.5 0.0 0.0 3040625.0 1.3088100811567322e-08 -3.3275086661950323e-09 -1.6494953902448567e-09 1.3604834869258476e-08 -0.00012520321161996043 0.000282002565553357 -0.002172761896793864 11691461.25769084 -545606.6804316668 -18486.92534314844 26181.240728788765 3604750.481637251 1903444.8357166247
494.0025081470853 12.0 0.0 0.0 3040637.0 1.1633142819875749e-08 -9.549023728067573e-09 2.099424844440802e-09 1.519609985174747e-08 3.460646256413153e-05 -0.0008692972383462734 -0.005176481708695546 12796241.221190356 -550448.3717995395 16621.198239837675 -5911.371207537589 2442927.819969936 1469047.7435240224
494.50146409713324 5.5 0.0 0.0 3040478.0 5.647463203318321e-09 -7.697361457884301e-08 1.5595416275248604e-07 1.7400727588751574e-07 0.031058460478843596 0.00018798020824540565 -0.0010877759223426673 52097070.65731349 -2742.3196697399126 -137264.40638228907 -120834.25235473935 1651238.9031150877 2350141.9649550514
494.50146409713324 8.0 0.0 0.0 3040539.0 5.851881376308659e-09 -4.693326131380764e-08 5.600097295344221e-09 4.7627057676386674e-08 -0.0029467000452100636 -0.000644651878489815 -0.002431066156702649 44010489.24826394 -58317.748269828284 59865.52763530109 57948.8952838423 3864758.8599849804 9853648.661497336
494.50146409713324 11.5 0.0 0.0 3040625.0 1.326175048311786e-08 -2.977158885418657e-09 -2.7933402893610857e-09 1.3875887390638192e-08 -0.00013813691719320514 0.0007169690821001459 -0.001820164797377011 11564183.910478098 -538766.8601751095 -9026.58332539444 36762.817145057445 3676801.2062618607 2072720.5729331167
494.50146409713324 12.0 0.0 0.0 3040637.0 1.196424148269508e-08 -8.97936196641472e-09 2.7330684926383662e-09 1.520663272935825e-08 1.7176215149947083e-05 -0.0013039075921142667 -0.004923095082170035 12858062.53303368 -551483.0319879868 15762.49708863813 -5161.308756546538 2286367.575148938 1427592.0363470453
495.0004200471812 5.5 0.0 0.0 3040478.0 5.808312874367539e-09 -7.691251088914461e-08 1.551804986993836e-07 1.732924060837887e-07 0.030700195302554262 0.0001972643280939536 -0.001097184332551623 52104468.201988846 -2701.1446988362263 -135829.32120681717 -120396.92286318704 1645587.8299922526 2349497.680644704
495.0004200471812 8.0 0.0 0.0 3040539.0 5.686581096851375e-09 -4.677706377342822e-08 5.391938072342675e-09 4.742893521902443e-08 -0.0028002814516548467 -0.0006114083253649234 -0.002418851990248875 43716587.49482474 -58282.792101469815 59038.606505588104 55766.36571370393 3861439.679644543 9819736.595487658
495.0004200471812 11.5 0.0 0.0 3040625.0 1.3371824240288967e-08 -2.9468656175118115e-09 -4.007781770704957e-09 1.4267165633104841e-08 -0.00011403353518173793 0.001246645693609402 -0.001519206320063487 11548840.421525497 -530462.3463865995 3900.223006987312 43715.858346307126 3708120.129609215 2361902.145082759
495.0004200471812 12.0 0.0 0.0 3040637.0 1.2230191266419156e-08 -8.319637092206032e-09 3.0802013189438883e-09 1.5108990036545445e-08 7.573801433446721e-06 -0.0015641049705717117 -0.004578184616709915 12840227.655085523 -551665.0575037689 15256.41056015788 -5136.141901705012 2157719.4608362475 1439766.4814703905
495.51250641696726 5.5 0.0 0.0 3040478.0 5.923143558569585e-09 -7.684472274814324e-08 1.543875645663923e-07 1.725564114618648e-07 0.030294549165248486 0.00014467018030699797 -0.001130716423926263 52118256.63844012 -3318.417131866173 -134275.98630758555 -119893.6151739714 1640400.0132523787 2348675.311051243
495.51250641696726 8.0 0.0 0.0 3040539.0 5.537548837572956e-09 -4.6663661907456117e-08 5.1185919474920736e-09 4.726903609411564e-08 -0.0026424434079002856 -0.0005737096703648952 -0.0023790594075648245 43422054.11747992 -57853.25554474417 58284.55123048605 53209.14177012039 3856006.1099616173 9785859.273585256
495.51250641696726 11.5 0.0 0.0 3040625.0 1.3289327282907945e-08 -4.171716266305446e-09 -5.165210796049168e-09 1.4855599577479927e-08 -0.00010190342729463808 0.0018343810065841913 -0.0015817238589996407 11741328.32381615 -522719.07483626495 16947.441691801523 45473.63329333805 3583066.418279151 2721693.499663273
495.51250641696726 12.0 0.0 0.0 3040637.0 1.2451450484513187e-08 -7.660694975334922e-09 3.2106415260591254e-09 1.4967734821350247e-08 -1.995327950078072e-06 -0.0016936661160384511 -0.004204768715905007 12807778.171845332 -551557.0859745395 15414.333167570683 -5131.600311086097 2003877.076113174 1421933.9280795697
496.0114623670152 5.5 0.0 0.0 3040478.0 5.9643508756067406e-09 -7.689900315948414e-08 1.5388825179294684e-07 1.7213548213014976e-07 0.02994405065605615 6.378664036439397e-05 -0.001180391905374927 52245676.58032265 -4447.610117573908 -132818.16920122877 -119394.90453695366 1634929.6548499467 2353214.759580587
496.0114623670152 8.0 0.0 0.0 3040539.0 5.458513188997357e-09 -4.656861833864872e-08 4.8039589587429886e-09 4.7132892992924534e-08 -0.002481334924596934 -0.000536114518197587 -0.0023112724972134987 43126691.76180004 -56828.23320132119 57555.85582121178 50371.89424583007 3850677.7003586786 9750495.98483769
496.0114623670152 11.5 0.0 0.0 3040625.0 1.2733885253892431e-08 -6.221591858513432e-09 -6.1166843002539094e-09 1.5436122108294958e-08 -7.473842817465443e-05 0.0023881369957588078 -0.0023158302339938196 12093121.15762698 -515629.3526441888 29883.06600682318 42100.4004861463 3314894.767237863 2983965.527873442
496.0114623670152 12.0 0.0 0.0 3040637.0 1.2655082205882071e-08 -7.120288208039954e-09 3.1609501706359154e-09 1.4860727296617386e-08 -1.8237167157553497e-05 -0.001714072749455137 -0.003877118661456786 12796149.755684957 -551789.775619274 15793.82059518508 -3783.745393752174 1835178.0623720668 1346018.3576460741
496.51041831706317 5.5 0.0 0.0 3040478.0 5.914616312200502e-09 -7.716502010045663e-08 1.5386976196834775e-07 1.7223625245987102e-07 0.029699043411740407 -2.454644316480086e-05 -0.0012329927965834082 52545516.637709044 -5662.345637438013 -131432.59631134252 -118927.30619115249 1628816.6313523788 2365834.5898961877
496.51041831706317 8.0 0.0 0.0 3040539.0 5.470036581705389e-09 -4.64715605649538e-08 4.459046135446215e-09 4.70043650524651e-08 -0.0023179980060008196 -0.0004997419386649179 -0.0022053434775385346 42819167.448293254 -55074.3757247375 56766.2869846237 47284.2935759098 3847840.0481139375 9712207.237845872
496.51041831706317 11.5 0.0 0.0 3040625.0 1.1926100626934042e-08 -8.307944999717483e-09 -6.732360873243858e-09 1.6018068210919572e-08 5.032505205824016e-06 0.0028315628403985976 -0.0032796600355681376 12494979.45609248 -508627.6310543956 43199.99018546025 34379.91968518509 2990766.392966185 3032866.9520293996
496.51041831706317 12.0 0.0 0.0 3040637.0 1.2866326707621309e-08 -6.70870176473442e-09 3.0088494722761193e-09 1.4818981660769285e-08 -3.567502475603837e-05 -0.001697807425177083 -0.0036320175327593986 12758757.379334465 -552347.4950974925 15643.498702321267 -1450.8811753742598 1685199.2891162753 1252876.1600594094
497.0093742671111 5.5 0.0 0.0 3040478.0 5.771439769174978e-09 -7.760166107351864e-08 1.542535136447156e-07 1.727700025760228e-07 0.02955086521667992 -0.0001279729882230684 -0.0012793351428857203 53001739.732550114 -6669.309637211484 -130100.3835178187 -118484.77258550681 1624141.7175735398 2384802.721763811
497.0093742671111 8.0 0.0 0.0 3040539.0 5.554137232333487e-09 -4.637071145058671e-08 4.102362461156602e-09 4.6881986930929805e-08 -0.002158102278950434 -0.00046479521778311115 -0.002068478755184196 42507011.355693996 -52656.77871448336 55931.224152965675 44092.219444076545 3848035.7905574953 9672780.152714217
497.0093742671111 11.5 0.0 0.0 3040625.0 1.102284025412432e-08 -1.0046563676819758e-08 -6.949766298202261e-09 1.6454048151745683e-08 8.120700659818785e-05 0.0031202108656762724 -0.004171489188206172 12823547.225709274 -503779.8881158598 52725.48447418744 24099.15535779026 2664099.3186915005 2932203.961694466
497.0093742671111 12.0 0.0 0.0 3040637.0 1.3091760079968308e-08 -6.351125815563324e-09 2.6383348065465334e-09 1.4788231526048057e-08 -4.097619052685794e-05 -0.0015751023749284066 -0.0034469260072518175 12685636.535487112 -552824.5873110051 14680.210913825293 285.18551061104097 1591688.1598755256 1196458.5697915135
497.5083302171591 5.5 0.0 0.0 3040478.0 5.56478612071305e-09 -7.812014603709438e-08 1.548395914627806e-07 1.7351951805427258e-07 0.02949522309234088 -0.00022437911256935632 -0.001304121040180708 53547246.53009023 -7202.589757409174 -129016.27424092201 -118150.92484979153 1617470.4989919073 2408926.746214692
497.5083302171591 8.0 0.0 0.0 3040539.0 5.693732536020834e-09 -4.627453006923857e-08 3.750980914338475e-09 4.677414436566786e-08 -0.0020043160091753557 -0.00043066457207923645 -0.0019051567882366247 42204424.4432147 -49570.725660513825 55098.57355888879 40984.31582488472 3847410.684471941 9634405.736911543
497.5083302171591 11.5 0.0 0.0 3040625.0 1.0183509870020302e-08 -1.1261234547924187e-08 -5.939922874430857e-09 1.630343401159244e-08 0.00014784967979820343 0.0031348263653345507 -0.004919429654912954 13016457.621140096 -502811.3252031533 55842.02392721826 14030.677717197177 2386623.6365198595 2740658.743384241
497.5083302171591 12.0 0.0 0.0 3040637.0 1.3324756865583055e-08 -5.971431921206528e-09 2.1991359309310168e-09 1.4766290785407786e-08 -4.030605222438312e-05 -0.0013521224321308963 -0.0032726997270053223 12607352.346634947 -553277.8242427018 12816.393985533246 1626.5418978701937 1566553.341318557 1179695.5470886638
498.00728616720704 5.5 0.0 0.0 3040478.0 5.34341057106654e-09 -7.862118976356343e-08 1.554097759509132e-07 1.7424707164679203e-07 0.029499331517694904 -0.0002556472556375277 -0.0012797294477812206 54095302.24612392 -7062.800458041351 -128205.71137759264 -117947.58609174566 1611966.7943219622 2432765.547677841
498.00728616720704 8.0 0.0 0.0 3040539.0 5.8823927942103665e-09 -4.619414823106432e-08 3.4094119397297676e-09 4.669181904310104e-08 -0.0018543629597600106 -0.0003976535256557264 -0.0017257141845475402 41922895.779227935 -46044.28197088881 54262.66091713373 37987.35449229869 3845542.0618248535 9598510.466943583
498.00728616720704 11.5 0.0 0.0 3040625.0 9.576223883385035e-09 -1.1959108320655343e-08 -4.292986908971556e-09 1.591081620440897e-08 0.00019438526149137615 0.002558410944826541 -0.005445948334799317 13069103.091818294 -505650.2638198876 54190.97407407715 3653.2716861604604 2256962.365096355 2545337.4490105626
498.00728616720704 12.0 0.0 0.0 3040637.0 1.3552874377692324e-08 -5.5446963956731326e-09 1.7855745723654875e-09 1.4751689346348705e-08 -3.6674953468510344e-05 -0.0011325582717285115 -0.0030826626616654554 12533717.799411822 -553828.9919882719 9829.224445161271 2653.9583467609154 1601414.348122838 1186282.45197308
498.506242117255 5.5 0.0 0.0 3040478.0 5.146188228877024e-09 -7.905689394146086e-08 1.5586551327587012e-07 1.7484431349548907e-07 0.029548742851132948 -0.00015660603640162252 -0.0011876720303147324 54583809.5629211 -6078.404659978589 -127696.75216204027 -117909.58515008718 1605835.9485322312 2454443.9050187417
498.506242117255 8.0 0.0 0.0 3040539.0 6.09062472424875e-09 -4.612207138731514e-08 3.073016006487024e-09 4.662386305277963e-08 -0.00170549715788721 -0.000366208684943279 -0.0015560397279876857 41657131.06931529 -42381.84369095098 53407.37709501731 35132.993265146404 3841810.0796975945 9565129.177196894
498.506242117255 11.5 0.0 0.0 3040625.0 9.292399831616969e-09 -1.231855601409484e-08 -2.641779506704129e-09 1.565485598353013e-08 0.00025793263762779984 0.0018645591575292583 -0.0057790554775454086 12917521.450039051 -510961.00939433684 49701.46405803342 -8769.095825379878 2307417.8655920853 2364108.1920698467
498.506242117255 12.0 0.0 0.0 3040637.0 1.3757043730248524e-08 -5.071958463398248e-09 1.3923857333946766e-09 1.4728195846096301e-08 -3.0328567362735974e-05 -0.000927991157027704 -0.002871677586226903 12449017.180986369 -554602.929989641 6094.3471890730725 3274.6415211709946 1677174.7481686047 1197861.9266714246
499.00519806730296 5.5 0.0 0.0 3040478.0 4.98629762142187e-09 -7.941716435719934e-08 1.562140542575748e-07 1.753133762897068e-07 0.02961762242011775 9.781809061051484e-05 -0.001026397994223933 54991147.21393889 -4224.542771487742 -127405.75385182537 -117974.82652838323 1601022.347449561 2472357.557162314
499.00519806730296 8.0 0.0 0.0 3040539.0 6.260482499266412e-09 -4.604803026129088e-08 2.731888390208827e-09 4.655188445428326e-08 -0.0015589837261035869 -0.00033566166879270954 -0.0014157431538627228 41398501.62479663 -38761.397714775696 52512.46942937565 32426.34908033157 3837522.5948364753 9533358.001111401
499.00519806730296 11.5 0.0 0.0 3040625.0 9.217371283853133e-09 -1.2477397442172276e-08 -9.84932176066386e-10 1.554398506515554e-08 0.0003196110559844535 0.0011407169042472868 -0.006021887618665182 12716215.463223055 -516276.17475657933 44043.69451796446 -20606.888962357487 2421067.881205309 2174994.5239646113
499.00519806730296 12.0 0.0 0.0 3040637.0 1.3883016820701847e-08 -4.6151777907836255e-09 9.72862759377204e-10 1.4662349198986358e-08 -2.6986140437453905e-05 -0.0007249121992629726 -0.0026558926136774443 12343260.919142438 -555605.7200046441 2386.299129845273 4289.161976480116 1775718.9138527447 1209133.8011832323
499.5041540173509 5.5 0.0 0.0 3040478.0 4.857690945305096e-09 -7.970351353645117e-08 1.5650004796681465e-07 1.7569437169411728e-07 0.029690111224149475 0.0004728442507921717 -0.0008127871096464838 55312734.87609944 -1682.4169586578132 -127270.55838291602 -118102.68639969119 1596104.633177255 2487262.8795862747
499.5041540173509 8.0 0.0 0.0 3040539.0 6.38388832474367e-09 -4.601763515958232e-08 2.381245447455526e-09 4.651931970379891e-08 -0.0014168638059884676 -0.0003076431838601627 -0.0012893602228869836 41156708.67045161 -35522.71676517352 51579.23306010144 29876.754910450883 3836753.4991864813 9504433.759698477
499.5041540173509 11.5 0.0 0.0 3040625.0 9.22757257119031e-09 -1.2266006474931836e-08 6.818667140126129e-10 1.5364503005803078e-08 0.00035088433582062644 0.00035416335444224216 -0.006136635982309013 12657046.561749479 -520542.0250592849 38483.2418938857 -28624.86438898834 2408415.60884452 2001058.3226902185
499.5041540173509 12.0 0.0 0.0 3040637.0 1.3898530476078584e-08 -4.2459854915001765e-09 3.8228647677804917e-10 1.4537664363261471e-08 -3.354612256292982e-05 -0.00048583965320927715 -0.0024783637054820585 12228621.71549556 -556707.0399691602 -929.7437974563916 6752.233360868059 1877992.9235729137 1214857.1894944164
500.00310996739887 5.5 0.0 0.0 3040478.0 4.746881623981766e-09 -7.992663112080906e-08 1.5676583723312656e-07 1.76029335540634e-07 0.029747431069603966 0.0008938511584644914 -0.0005820545235305384 55553729.79609279 1129.856166689069 -127187.52338097878 -118229.70387320907 1592786.65183132 2498670.0532214525
500.00310996739887 8.0 0.0 0.0 3040539.0 6.449937872533076e-09 -4.6062044435297835e-08 1.9975571650512885e-09 4.655431097918362e-08 -0.00127684651701203 -0.0002796325496634146 -0.0011963547552586622 40943951.55873974 -32891.1689492787 50702.3321981327 27438.89424903072 3839424.6239155023 9481791.72467669
500.00310996739887 11.5 0.0 0.0 3040625.0 9.384376445032885e-09 -1.1777646919616315e-08 2.2750100130639566e-09 1.5230074155590213e-08 0.00034806417858687384 -0.00047012578141913903 -0.006058142246512652 12711275.266074996 -524535.9882033776 32065.656142979853 -33325.74676868014 2361285.3513732813 1862610.2025239547
500.00310996739887 12.0 0.0 0.0 3040637.0 1.3815452762640019e-08 -3.9474556814749264e-09 -4.4024395110886553e-10 1.4375081082569042e-08 -5.318894720154638e-05 -0.00014494155181875808 -0.0023467862856999945 12114054.040938104 -557864.8304569242 -3956.7422690532794 11462.43891978469 1971858.5925231106 1202398.7407255857
500.5020659174468 5.5 0.0 0.0 3040478.0 4.637728885749514e-09 -8.008946764498859e-08 1.5702083271458713e-07 1.763274603210111e-07 0.02978863294783482 0.0012865727345092101 -0.0003691486146878174 55717538.24699435 3769.9316536465885 -127125.0131157886 -118356.04612898454 1590158.6464963253 2507169.854174372
500.5020659174468 8.0 0.0 0.0 3040539.0 6.455675957069292e-09 -4.616774229914802e-08 1.5818048477712598e-09 4.66437379252527e-08 -0.0011409531054639482 -0.0002510811635108045 -0.0011562991972800649 40767224.52093661 -31207.55958056864 49925.59061118697 24976.25577513097 3844332.3724136744 9467086.76589993
500.5020659174468 11.5 0.0 0.0 3040625.0 9.617096929205706e-09 -1.1028273015197734e-08 3.716213426610513e-09 1.5097072606157678e-08 0.00034238953003499497 -0.0012716548854510806 -0.0058570568788252845 12738246.70270241 -528920.3408738046 23168.451802256655 -36635.42230123392 2451064.5893897084 1809522.0421650738
500.5020659174468 12.0 0.0 0.0 3040637.0 1.3684178553903983e-08 -3.658423604756853e-09 -1.4756880100846875e-09 1.4241434656314495e-08 -8.358499165500542e-05 0.00031506111187035954 -0.0022135460573825733 12029884.729424275 -558936.4578005836 -6614.031614898535 18138.63059392892 2044438.76372407 1164128.2545552591
501.0010218674948 5.5 0.0 0.0 3040478.0 4.513091095590093e-09 -8.017971014907294e-08 1.5723804114486358e-07 1.765586460468596e-07 0.029806276152593514 0.0015669122446387272 -0.0002113226941517109 55803188.37365215 5815.909309853416 -127081.279411636 -118457.79647730998 1590822.112107591 2511187.532542284
501.0010218674948 8.0 0.0 0.0 3040539.0 6.414476231190453e-09 -4.629165531682777e-08 1.1604226356013018e-09 4.6748362944446645e-08 -0.0010147173847876757 -0.00022239278381653798 -0.0011684502227274707 40627408.41080804 -30746.664084363627 49236.4514118235 22442.385379124826 3851564.5072518657 9459611.183237955
501.0010218674948 11.5 0.0 0.0 3040625.0 9.927957001207544e-09 -9.954842619546974e-09 4.86668843325585e-09 1.4877764553324569e-08 0.0003271229958099208 -0.0020013239468316705 -0.005512976512983033 12670586.668814637 -534358.2806086695 13377.020652335228 -37117.52916626541 2525521.141417606 1768104.151258784
501.0010218674948 12.0 0.0 0.0 3040637.0 1.3573673323874141e-08 -3.4722457956460048e-09 -2.506503796387869e-09 1.423318866768584e-08 -0.00010897771617149522 0.0008585872136447059 -0.0020685132549655726 12066390.582634224 -559665.8340817566 -7200.696712984265 24107.700419062916 2065757.1813417317 1121831.3570618636
501.51310823728085 5.5 0.0 0.0 3040478.0 4.355666796539004e-09 -8.017089768551953e-08 1.5734008231371497e-07 1.7664157543294024e-07 0.029821342201314237 0.001686527647193689 -0.0001253229939686684 55806823.587841704 7033.05360486975 -127204.28747255841 -118583.58204547965 1591050.1020514185 2512211.944391388
501.51310823728085 8.0 0.0 0.0 3040539.0 6.357500678651763e-09 -4.643704763286318e-08 7.532308765900369e-10 4.687626867071771e-08 -0.0009040908633265441 -0.00019280335067839343 -0.0012113722941223504 40534546.31063476 -31361.67000602462 48658.57771275863 19942.703924465815 3861698.366274833 9461237.25842464
501.51310823728085 11.5 0.0 0.0 3040625.0 1.0332708062392831e-08 -8.642719965347747e-09 5.599562966035294e-09 1.4588233947694023e-08 0.00026854629394784294 -0.0025880861038877004 -0.0049904785127669335 12503125.525895577 -541656.2250975675 4689.373598396079 -31443.37053564086 2463143.4994314024 1645743.7320437767
501.51310823728085 12.0 0.0 0.0 3040637.0 1.3496015358085048e-08 -3.466317097499345e-09 -3.206592506788507e-09 1.4298252350223645e-08 -0.00011554714681675024 0.0013128406386631597 -0.0020216310697273726 12203777.218232837 -559674.5094883576 -4994.039045762978 27317.504868129938 2030587.8723158163 1101644.571234326
502.0120641873288 5.5 0.0 0.0 3040478.0 4.180432874858139e-09 -8.007840178212592e-08 1.5731125855602592e-07 1.7656969875797383e-07 0.029841096973643805 0.0016704424617078801 -0.00010515432806776501 55730826.805022895 7337.318375738267 -127503.81020517094 -118779.2186028384 1590692.3948573924 2510096.814166601
502.0120641873288 8.0 0.0 0.0 3040539.0 6.307025253815349e-09 -4.6585615687907476e-08 4.12059321235703e-10 4.7012423352321386e-08 -0.0008159252914203897 -0.00016978930134806979 -0.0012643200548529327 40501708.19959091 -32523.10617144957 48270.722484537095 17812.405895944707 3872785.8712954656 9474759.923053646
502.0120641873288 11.5 0.0 0.0 3040625.0 1.0767501630645539e-08 -7.434287640033586e-09 5.834885763943173e-09 1.432667497917703e-08 0.00015814701117412857 -0.002908927334195666 -0.004418505924011659 12167886.400260344 -549371.4429239589 -1185.8229083117076 -19648.705628553813 2326405.397321577 1478721.0483423627
502.0120641873288 12.0 0.0 0.0 3040637.0 1.34637914816992e-08 -3.9598475744777225e-09 -3.530326979268843e-09 1.4471257113890503e-08 -0.00012226512357096114 0.001536557686506123 -0.0020486156528016133 12404041.23481857 -559353.4783869395 -1657.933833274228 27923.333427946403 1959538.952980168 1116010.23061061
502.51102013737676 5.5 0.0 0.0 3040478.0 3.973908930314716e-09 -7.989004894639392e-08 1.570811238514163e-07 1.7627447728831203e-07 0.029895939621989533 0.0014924726613267263 -0.00014788144050798373 55582747.329498746 6828.410056201385 -128096.61353738047 -119106.03674674866 1591417.8927868817 2504099.317100765
502.51102013737676 8.0 0.0 0.0 3040539.0 6.275086370014748e-09 -4.676926535009557e-08 1.237115908873175e-10 4.718851761706988e-08 -0.0007419099470395024 -0.00015382305717408207 -0.0013225630917176997 40531038.04644334 -33991.80217286588 48027.612182455545 15987.86878422612 3883261.8443411095 9501178.642338218
502.51102013737676 11.5 0.0 0.0 3040625.0 1.1179509793314909e-08 -6.413742598259203e-09 5.35260873030236e-09 1.3955928975000471e-08 8.471794223460017e-05 -0.0030494888694054894 -0.003891217265094746 11711353.483750965 -555593.8122119275 -3770.0866937743785 -6798.127711109722 2148909.2400515527 1315459.3237773525
502.51102013737676 12.0 0.0 0.0 3040637.0 1.3521277071611972e-08 -5.287714630059908e-09 -3.720269602132458e-09 1.4987503646998724e-08 -0.00013690354751262987 0.0016324557561408055 -0.0025386648111462985 12707411.84890308 -558627.0759206039 2502.9636951526695 26042.428500450347 1879393.831570718 1187569.3082833579
503.0099760874247 5.5 0.0 0.0 3040478.0 3.76469626017536e-09 -7.964555480203807e-08 1.5668543253490854e-07 1.7580646207209565e-07 0.029970083541424802 0.0012832909950964075 -0.0002011260392614762 55398700.41722328 5837.933014684018 -128942.71967251149 -119540.253548825 1591818.3920234952 2496444.3143829387
503.0099760874247 8.0 0.0 0.0 3040539.0 6.2331079561381e-09 -4.705499160268786e-08 -1.3297573893671406e-10 4.74662148487642e-08 -0.0006732688082821742 -0.00013609656411449523 -0.0014015354544045008 40651468.30979648 -35930.78739605291 47896.27227540691 14398.44183576135 3892530.7666618773 9544515.553997789
503.0099760874247 11.5 0.0 0.0 3040625.0 1.1600574978576382e-08 -5.624713121840595e-09 4.187430156834329e-09 1.3555268675129378e-08 9.42813326603971e-06 -0.0026503681424537174 -0.0034075783136883514 11372959.586986637 -559366.0589396576 -3484.86810989309 3066.1776458518016 1948567.4177910152 1206291.764418215
503.0099760874247 12.0 0.0 0.0 3040637.0 1.359765048362487e-08 -6.844443024159336e-09 -3.3636843686080572e-09 1.5590281316172752e-08 -0.00014086399551501466 0.0016697927452994348 -0.0033242422665247617 13107309.866452064 -556968.5554869696 6682.687031962795 23713.148128908695 1788664.1570092111 1320039.916266151
503.5089320374727 5.5 0.0 0.0 3040478.0 3.5558879425133094e-09 -7.94401897218601e-08 1.5631653655426143e-07 1.7538029445301027e-07 0.030091743962455657 0.001095871298902127 -0.00025194758583368655 55228737.7191015 4730.436186910982 -129954.50744997698 -120054.29667567354 1591994.577813305 2489353.197791999
503.5089320374727 8.0 0.0 0.0 3040539.0 6.148851199174533e-09 -4.7527675850550926e-08 -3.822347088924332e-10 4.792530068969118e-08 -0.0006007646924486112 -0.00011489659514960396 -0.0015268688539725082 40901877.37137149 -38765.87922262428 47916.602140601375 12892.38693764395 3897344.239971441 9613279.051759062
503.5089320374727 11.5 0.0 0.0 3040625.0 1.2041251710444035e-08 -5.080384295484794e-09 3.2478695503892953e-09 1.3466651549677295e-08 -5.6513280114893424e-05 -0.0021860791975274463 -0.003021890626635261 11275411.999367459 -561095.406387094 -1410.7200367570736 12013.428392641119 1788822.5209190883 1173403.0603536512
503.5089320374727 12.0 0.0 0.0 3040637.0 1.3570675504546522e-08 -8.146688776094464e-09 -2.2070530717244585e-09 1.598132832169e-08 -0.00016235565714214575 0.0012032214330640197 -0.0041215254193661946 13469075.559338316 -555974.5832806834 8464.251400193145 22796.10558991191 1616428.246668884 1374752.7035526154
504.00788798752063 5.5 0.0 0.0 3040478.0 3.3594420741959444e-09 -7.929221978236187e-08 1.5602533103961417e-07 1.7504983831779294e-07 0.03026151163142889 0.0009587432007346333 -0.0002815461076510648 55098345.12367284 3859.373885209454 -131042.32097715707 -120626.79178016947 1591730.5254519372 2484282.9777754066
504.00788798752063 8.0 0.0 0.0 3040539.0 5.977099202743091e-09 -4.818628080684055e-08 -6.677820969802496e-10 4.856016171517728e-08 -0.0005102641526510513 -9.14222272005977e-05 -0.0017364273026981188 41282129.21961529 -42740.41883149593 48024.37611578752 11205.315338028111 3893296.6002413733 9707326.01791138
504.00788798752063 11.5 0.0 0.0 3040625.0 1.2493025692169681e-08 -4.725568239010237e-09 2.5171217645197894e-09 1.3592004565338156e-08 -0.00010741322972633717 -0.0018619213635309303 -0.002736997046801217 11365043.561701793 -561089.0654159633 1477.5172345301203 20462.002007017756 1715243.04626653 1217014.6407819062
504.00788798752063 12.0 0.0 0.0 3040637.0 1.3433316523791844e-08 -8.923842037294487e-09 -1.0924709272517502e-09 1.6164233426359986e-08 -0.00019534053906597744 0.0005126221967433152 -0.004701117558922453 13884998.679166544 -556880.9113998029 7103.19932485891 23743.919901646288 1389012.0523133168 1278833.6928809523
504.5068439375686 5.5 0.0 0.0 3040478.0 3.194494059047508e-09 -7.918325371866404e-08 1.557543655319643e-07 1.7475587213033033e-07 0.030440066160538765 0.000869948910993237 -0.0002884740349145651 54990927.60854109 3369.946027022752 -132088.94460880564 -121202.68321588941 1591770.1197181523 2480220.854501964
504.5068439375686 8.0 0.0 0.0 3040539.0 5.6740859733403206e-09 -4.896147352059131e-08 -1.0512983489745663e-09 4.930036885418788e-08 -0.0003706472046807063 -5.798317673333528e-05 -0.0020369377616081385 41739555.66186548 -47561.33799536049 48111.530323724415 8995.760068821208 3878119.142712738 9812105.60454893
504.5068439375686 11.5 0.0 0.0 3040625.0 1.2931504664809496e-08 -4.524494169687756e-09 1.859902032263121e-09 1.3825848833151069e-08 -0.00013830997817076008 -0.0015844305286548863 -0.002536793354478207 11513500.4892084 -559464.6997086264 4698.1782393193635 26878.718745426988 1719253.5226638103 1311909.8954288138
504.5068439375686 12.0 0.0 0.0 3040637.0 1.324522956655429e-08 -9.239675454411583e-09 -4.0034922318825725e-10 1.615450365297824e-08 -0.00024389223642185394 -3.2167572978693306e-05 -0.005021816682896932 14082049.418527748 -559522.1728303232 1515.297245407513 27352.864334345133 1189424.2054420887 1119351.7948086562
505.00579988761655 5.5 0.0 0.0 3040478.0 3.0835114110641456e-09 -7.908296876372388e-08 1.5543111834034635e-07 1.7442034439719768e-07 0.030587668445682566 0.0008054002263816415 -0.00028420159827514675 54876479.821413174 3077.0272336512453 -132994.6656225231 -121710.87517057086 1592698.1424402366 2475441.0353345983
505.00579988761655 8.0 0.0 0.0 3040539.0 5.250903050264263e-09 -4.9746595226477686e-08 -1.574341315958593e-09 5.0047719928578376e-08 -0.00018328004986362917 -1.0496856041739652e-05 -0.0023646455625157604 42201390.42976114 -52320.7328972672 48175.141283509794 6111.989388763142 3852575.0234296434 9910725.176323062
505.00579988761655 11.5 0.0 0.0 3040625.0 1.33021237876139e-08 -4.427714111899406e-09 1.2133990544522778e-09 1.4072081821218294e-08 -0.00015415953411083256 -0.001290195665962755 -0.0024106181610389584 11705426.841823712 -557454.5265187596 7710.572883421781 30701.140586024976 1737261.6033112851 1383690.617965121
505.00579988761655 12.0 0.0 0.0 3040637.0 1.3050666698963366e-08 -9.06712051647854e-09 -1.8131343950723867e-10 1.5892307897568666e-08 -0.0002811949597844123 -0.0002982985010165023 -0.005172678428410738 13558838.44694748 -562296.9282766192 -4437.351522405557 32267.165553921626 1111313.3500490712 1004516.1904227271
505.5047558376645 5.5 0.0 0.0 3040478.0 3.0386173385284835e-09 -7.898160024102016e-08 1.5506514224523042e-07 1.7404747832558754e-07 0.030692402066467915 0.0007878854276446484 -0.000268690169859196 54747010.3287857 2911.2411627312267 -133722.00507784187 -122140.74959209595 1592267.3794609425 2470798.082150931
505.5047558376645 8.0 0.0 0.0 3040539.0 4.820326048856257e-09 -5.043713455436395e-08 -2.1875999551394785e-09 5.071415659198152e-08 2.006427208111107e-05 4.321516520158633e-05 -0.0026076535761547226 42581707.75144991 -55754.58408936737 48209.36229043585 2794.47540265133 3819124.5778806214 9987235.66390721
505.5047558376645 11.5 0.0 0.0 3040625.0 1.3612585488075089e-08 -4.390358810775326e-09 4.866596479126969e-10 1.4311344163649044e-08 -0.00015245181624631482 -0.0009472019325076056 -0.0023361377609222573 11970833.122778114 -555651.9680900907 9991.768712808682 32452.88077122187 1750625.556137481 1410252.2649125417
505.5047558376645 12.0 0.0 0.0 3040637.0 1.2736809824010696e-08 -8.381601273836087e-09 -2.5376916839494357e-10 1.5249326647344597e-08 -0.00029313975208204317 -0.0003314179585688553 -0.0049102982915328105 12841821.7292386 -564619.344845139 -7024.123951074043 36215.685650652464 1092749.4030016018 910365.2331158556
506.00371178771246 5.5 0.0 0.0 3040478.0 3.0730506103779767e-09 -7.889826527692806e-08 1.5468646559550758e-07 1.7367291827510877e-07 0.030745790024353774 0.0007614611121398549 -0.0002647367550145776 54627860.329762116 2613.7055511304698 -134185.48332798836 -122463.89163466528 1592083.405679743 2466552.6613289234
506.00371178771246 8.0 0.0 0.0 3040539.0 4.545046894539523e-09 -5.100021402581037e-08 -2.7985873847755638e-09 5.127876142519682e-08 0.0002162743513008232 0.00010912334911923845 -0.0027074306719289364 42839214.077889904 -57094.77834522378 48144.39834981835 -515.3570486613417 3783995.5241192286 10030269.471971473
506.00371178771246 11.5 0.0 0.0 3040625.0 1.3844646741961869e-08 -4.31270058071301e-09 -4.295971886884724e-10 1.4507176963597251e-08 -0.00013953318869879518 -0.00048805480551449584 -0.002257794453204478 12256521.943638045 -554153.5042325932 10979.463914061862 32873.14536192469 1782210.1688663056 1417343.030922863
506.00371178771246 12.0 0.0 0.0 3040637.0 1.2393960847776065e-08 -7.931889019165011e-09 -4.473782354544752e-10 1.47215921759202e-08 -0.0002924382515524078 -0.000254805927856758 -0.004584051533614794 12497431.183658056 -565340.2512862693 -6712.702737977736 37811.4869539082 1076459.1784832424 847396.1289744757
506.5026677377604 5.5 0.0 0.0 3040478.0 3.1754736176669276e-09 -7.886938638339406e-08 1.5435259210413728e-07 1.7336431706223683e-07 0.03075136316570405 0.0006962538513013112 -0.00029170555831824674 54554489.66364217 1935.3807605855886 -134514.25872008118 -122735.70429439002 1589747.6356395122 2465365.9452756164
506.5026677377604 8.0 0.0 0.0 3040539.0 4.480136940600776e-09 -5.1489657625856895e-08 -3.366986258534594e-09 5.1793755085914166e-08 0.0003898088607296351 0.00016755442561337312 -0.002686472127908982 43004473.91513057 -56555.04208875163 48054.38653939885 -3549.3759711679886 3753458.671075974 10046954.79794604
506.5026677377604 11.5 0.0 0.0 3040625.0 1.4021700656675218e-08 -4.058643916357737e-09 -1.456398777579529e-09 1.4669757228547754e-08 -0.00011764295359538095 8.21572423487867e-05 -0.0021660549463481176 12490629.84843164 -553486.4177604902 11062.035074883886 32794.0901640622 1810166.1257176788 1388799.07431708
506.5026677377604 12.0 0.0 0.0 3040637.0 1.2119096811022916e-08 -7.738192410788296e-09 -6.429866518935134e-10 1.4393247067143697e-08 -0.00028183352221104627 -0.00014119208387233047 -0.004400649123526061 12262391.906708859 -564233.9044033422 -4752.164331983673 37639.77659681026 1070482.2991578276 818946.9032422106
507.0016236878084 5.5 0.0 0.0 3040478.0 3.3135801795557854e-09 -7.898673254485639e-08 1.5420794547219748e-07 1.7329158715435452e-07 0.03077482262211845 0.0005913761634568062 -0.00036369122389583034 54564507.734130345 686.5379772703238 -134589.7764587079 -122885.2521691538 1588969.7956779692 2466936.6519439546
507.0016236878084 8.0 0.0 0.0 3040539.0 4.608013217524926e-09 -5.19628557497625e-08 -3.849023332096209e-09 5.230857620022295e-08 0.0005303725760796782 0.0002121458241097032 -0.0025780394362368182 43136630.18626708 -54771.685743309805 48013.34181218864 -6133.109885483311 3729482.6171950675 10052130.795626495
507.0016236878084 11.5 0.0 0.0 3040625.0 1.413003722262523e-08 -3.819735654598988e-09 -2.4637453546509873e-09 1.4843125464549358e-08 -0.00010108942582055676 0.0006731269754178062 -0.002005376062599116 12688425.51063618 -553507.5063350804 10627.570999767744 32825.868227773375 1824300.0272287028 1348365.6107289828
507.0016236878084 12.0 0.0 0.0 3040637.0 1.1882777368582732e-08 -7.644080187282012e-09 -6.578569009777514e-10 1.4144438327592348e-08 -0.00026677419529050247 -4.055136913329146e-05 -0.004294307177274615 11933798.644924704 -561930.1806506675 -1422.7642087816662 36557.72103850881 1078667.5028540445 805161.8656505056
507.50057963785633 5.5 0.0 0.0 3040478.0 3.446654196734888e-09 -7.927989560378652e-08 1.5432919079049567e-07 1.7353581878721286e-07 0.030831141085301293 0.00044457283749450816 -0.00047556851142916627 54692253.2010937 -818.2864810508088 -134546.24470514277 -122999.66352341702 1587482.729829612 2473917.279318438
507.50057963785633 8.0 0.0 0.0 3040539.0 4.85247976155832e-09 -5.2437938743519965e-08 -4.212718061224596e-09 5.283020890521685e-08 0.0006309597418195078 0.00024092611504552937 -0.0024353279364113887 43263522.41651268 -52113.720199326475 48032.80738066712 -8089.736324566073 3710688.8567367434 10051767.010180354
507.50057963785633 11.5 0.0 0.0 3040625.0 1.4225704523132102e-08 -3.787899754689445e-09 -3.2585449203122555e-09 1.507769772640141e-08 -8.630705874774687e-05 0.001207610434526023 -0.0019522163078603302 12853201.051343665 -553561.3318804328 10745.875456292371 32085.00186538876 1819654.2242513478 1319315.6383654168
507.50057963785633 12.0 0.0 0.0 3040637.0 1.1672961905842875e-08 -7.772988007476203e-09 -3.7834429303123235e-10 1.402927391648253e-08 -0.00025153581580988183 -7.912499108165833e-05 -0.004214751478008418 11757640.675723 -559725.6819832507 2505.6789066001693 34186.944144762325 1115288.475056592 826259.1683845377
508.0126660076424 5.5 0.0 0.0 3040478.0 3.539921724821272e-09 -7.971801527580175e-08 1.5468233906019214e-07 1.7405205836893473e-07 0.030932191813615697 0.0003089916987798137 -0.0005900711986612903 54941052.72619726 -2106.475600468509 -134471.8051462561 -123114.60080041073 1585275.1885608719 2486522.507412512
508.0126660076424 8.0 0.0 0.0 3040539.0 5.128487999526032e-09 -5.293063691995881e-08 -4.461288155483342e-09 5.336531463338378e-08 0.0006913092102263807 0.000253547709110421 -0.0022847588662363977 43384004.805145815 -48814.44068841898 48180.846053635 -9395.139428093846 3692454.2463515783 10048246.7064767
508.0126660076424 11.5 0.0 0.0 3040625.0 1.4305769096939847e-08 -4.1841643940453624e-09 -3.7053633358626776e-09 1.5358775295644882e-08 -7.63703304260162e-05 0.001553182232849968 -0.0020051485085619673 13072435.576543882 -553809.1132863067 11450.778246857482 29039.743840414598 1792226.8267666993 1339485.6222421352
508.0126660076424 12.0 0.0 0.0 3040637.0 1.1466721508148945e-08 -8.089704688516081e-09 8.488741487568289e-11 1.4033396950348442e-08 -0.0002242634258582778 -0.00023185762848100368 -0.004295683236118125 11749344.09698461 -557469.3316045082 6139.70679714825 28830.044248481194 1233523.4856406471 877354.8045736882
508.51162195769035 5.5 0.0 0.0 3040478.0 3.56264777974199e-09 -8.019057650824963e-08 1.551430571555174e-07 1.7467853103197334e-07 0.031062897266395283 0.0002453924289640788 -0.0006638652003796564 55250031.50671502 -2657.392582172279 -134451.057493872 -123267.59871230007 1581031.5349953158 2502626.6842338727
508.51162195769035 8.0 0.0 0.0 3040539.0 5.342517129036425e-09 -5.338989572273196e-08 -4.622417469757753e-09 5.3855270845321744e-08 0.0007233539624697507 0.00025840057099524153 -0.002135763894485632 43476266.556681 -45277.80128952951 48492.440203375314 -10125.233450417541 3673948.0668956935 10038741.620109543
508.51162195769035 11.5 0.0 0.0 3040625.0 1.4309390816214823e-08 -5.63532326687493e-09 -3.909268297880254e-09 1.5868141431124397e-08 -0.00010147345026170896 0.0017460938805784168 -0.002556922793190478 13392971.84716529 -554665.6755919268 11129.988926173504 25427.567833058543 1724977.4387955093 1388095.4717859328
508.51162195769035 12.0 0.0 0.0 3040637.0 1.1267987419418991e-08 -8.32566163600561e-09 7.921426449132476e-10 1.4032521944801313e-08 -0.00016924891208965702 -0.0004669253836421219 -0.004400830868327219 11757225.243237415 -554189.6908247978 8651.968586104453 20334.575180928012 1581087.6936873228 959943.0859251024
509.0105779077383 5.5 0.0 0.0 3040478.0 3.5158043013512925e-09 -8.061359913877056e-08 1.555702235899753e-07 1.7525127022029454e-07 0.03118506015020476 0.0002552950215996281 -0.0006802120633704243 55554105.313530326 -2427.5939411695995 -134436.68868629946 -123430.66978812273 1577128.0962700534 2518188.003233282
509.0105779077383 8.0 0.0 0.0 3040539.0 5.489812843082875e-09 -5.376399188925128e-08 -4.691799004109591e-09 5.4246823379941045e-08 0.0007240104757888073 0.00025418490280743896 -0.001994315850411752 43509380.52521708 -41566.37952191435 49013.58815809386 -10383.828784889898 3653449.1493127514 10015056.397452442
509.0105779077383 11.5 0.0 0.0 3040625.0 1.424937635507532e-08 -7.495621414750212e-09 -3.260332751749401e-09 1.642738069668964e-08 -0.00014970219378247798 0.0016521452480368663 -0.003572901316563751 13765199.515347715 -555268.7415312761 10442.326299132877 25023.80512535743 1616434.9780224909 1401324.4844391951
509.0105779077383 12.0 0.0 0.0 3040637.0 1.1075102347549299e-08 -8.43952710136961e-09 1.6958153088249184e-09 1.4027091618189748e-08 -0.00010253772842405732 -0.0008316376556321654 -0.0044696378927314975 11805711.812020695 -551105.9419609845 10578.304965797168 10769.316154891145 1919600.5979669811 1006911.8077177166
509.50953385778627 5.5 0.0 0.0 3040478.0 3.423577539748347e-09 -8.092574388814488e-08 1.558514339778796e-07 1.7564272367502632e-07 0.03127010691570144 0.00031088735903353975 -0.0006475055030846045 55796080.269771144 -1713.6910563116344 -134417.7882389989 -123588.51936527007 1575397.4003685308 2529852.8512963327
509.50953385778627 8.0 0.0 0.0 3040539.0 5.613311222608071e-09 -5.4009986502636293e-08 -4.6559451368059435e-09 5.450014431186177e-08 0.0006889076596841567 0.0002413160148606107 -0.0018242498130836937 43436561.16270082 -38022.978954761114 49638.0054524592 -9984.85379057736 3630945.4126127632 9969386.39823933
509.50953385778627 11.5 0.0 0.0 3040625.0 1.4168927273823828e-08 -8.94707356682701e-09 -2.0353582192031002e-09 1.688050083918131e-08 -0.0002082331644713834 0.0010215446448918267 -0.004535516608739653 14286512.672169037 -555198.4938097924 10318.199554957835 27433.434744855054 1467625.3567840296 1376629.1962123155
509.50953385778627 12.0 0.0 0.0 3040637.0 1.090789043846478e-08 -8.417706815338096e-09 2.462483352777031e-09 1.3996559795508495e-08 -4.474824781701099e-05 -0.00122276593296543 -0.004454485110867558 11960131.20764725 -549465.8902500153 11364.550015576533 3032.984102547399 2111891.483850186 1010269.3427627613
510.0084898078342 5.5 0.0 0.0 3040478.0 3.3229637876705316e-09 -8.110862592310616e-08 1.5594785556386355e-07 1.758106508219459e-07 0.03128138668257635 0.0003637775107286015 -0.000597165584642428 55953547.95749953 -959.9561692505165 -134254.245176822 -123670.73125456588 1573309.018648667 2537972.05663042
510.0084898078342 8.0 0.0 0.0 3040539.0 5.7519585268258684e-09 -5.4160025688529996e-08 -4.483095436894699e-09 5.464880194636347e-08 0.0005769060314137311 0.00021924447837310074 -0.0016608509506439698 43220844.32440098 -34925.5373781237 50310.57359612247 -8685.98537234445 3604917.563340952 9897363.56045978
510.0084898078342 11.5 0.0 0.0 3040625.0 1.4120939732685536e-08 -9.663255264824628e-09 -1.0477742554119901e-09 1.714284900877337e-08 -0.0002611239013963023 0.00035001608595304636 -0.0051080476515429655 14808932.319190664 -554605.2407181414 10163.07284740149 29949.324057185186 1273436.3271683964 1303455.5404574117
510.0084898078342 12.0 0.0 0.0 3040637.0 1.0767634760535342e-08 -8.038234367757496e-09 2.8921621399490656e-09 1.3744808908494928e-08 7.8786227180602e-06 -0.001473491847300997 -0.0043890791213331525 12112903.91811454 -548992.3598248423 10810.999882214877 -2648.371045593188 2201031.871107092 999325.9680508382
[truncated: 219,306 more chars]
