# Supplementary material for: Transmission of foreshock waves through Earth’s bow shock
Source: Nat Phys. 2022 Dec 19;19(1):78–86. doi: 10.1038/s41567-022-01837-z (PMC9845118; doi:10.1038/s41567-022-01837-z)
Supplement: Source Data Extended Data Fig. 1 — Time series of the virtual satellite measurements extracted at x = 9.6RE, y = 0RE, used to generate Extended Data Fig. 1. The time stamps of the virtual satellite measurements are given in the first column. Plotted in Extended Data Fig. 1 are the total magnetic field strength calculated as the norm of the three components (5th to 8th columns, B.x, B.y, B.z), the proton density (9th column, proton/rho) and the magnetic field components (5th to 8th columns, B.x, B.y, B.z). The other panels of Extended Data Fig. 1 are obtained from a wavelet transform of the magnetic field strength (c) and the wavelet cross-correlation of the magnetic field strength and proton density (d) [file 41567_2022_1837_MOESM2_ESM.txt]

#t X_RE Y_RE Z_RE CELLID B.x B.y B.z proton/rho 
300.00055651659665 9.6 0.0 0.0 3040578.0 7.988881407066038 -13.129639801020886 5.478620672734534 14.276282648428435 
300.5126428863827 9.6 0.0 0.0 3040578.0 7.377042570096296 -12.472572945044037 8.549618085338862 13.938282990855843 
301.01159883643066 9.6 0.0 0.0 3040578.0 7.351095045362886 -11.506743934016296 10.911627422234945 13.623693819049153 
301.5105547864786 9.6 0.0 0.0 3040578.0 7.7773836412127855 -10.391936990108771 12.569208264208733 13.479268856440292 
302.0095107365266 9.6 0.0 0.0 3040578.0 8.524265780676805 -9.06935328918704 13.349774295979262 13.439632892558418 
302.50846668657454 9.6 0.0 0.0 3040578.0 9.485041330109322 -7.536597409268614 13.395966707707716 13.276447868415504 
303.0074226366225 9.6 0.0 0.0 3040578.0 10.546965444013594 -5.936648957553688 12.728611682485825 12.947492188139272 
303.50637858667045 9.6 0.0 0.0 3040578.0 11.618353955137382 -4.4954502527945595 11.226610780430846 12.6419273078552 
304.0053345367184 9.6 0.0 0.0 3040578.0 12.589582549423103 -3.3759823494110814 9.401381643409723 12.47298187513427 
304.50429048676637 9.6 0.0 0.0 3040578.0 13.434533665401789 -2.677276647932095 7.461696389157353 12.42537500513135 
305.0032464368143 9.6 0.0 0.0 3040578.0 14.095918883381554 -2.3471335175137833 5.557357721035383 12.435249664081052 
305.5022023868623 9.6 0.0 0.0 3040578.0 14.674380857918825 -2.186886471600903 3.8579923884277547 12.527253342995058 
306.00115833691024 9.6 0.0 0.0 3040578.0 15.293931925964912 -2.0037748960107837 2.415448558670225 12.73977266929848 
306.5001142869582 9.6 0.0 0.0 3040578.0 16.0725096269292 -1.8465182519293468 1.1341748903137348 13.06407519520499 
307.01220065674426 9.6 0.0 0.0 3040578.0 16.93265260124857 -1.853003645344498 -0.1463461594966791 13.475048731745957 
307.5111566067922 9.6 0.0 0.0 3040578.0 17.5635752324468 -2.1128697796081877 -1.375160596202062 13.790937195354427 
308.01011255684017 9.6 0.0 0.0 3040578.0 17.889979465190507 -2.710781789419796 -2.478677970787801 13.933424132393576 
308.5090685068881 9.6 0.0 0.0 3040578.0 17.87182311611819 -3.5462713935868746 -3.353407168189798 13.903936135450486 
309.0080244569361 9.6 0.0 0.0 3040578.0 17.554042078496604 -4.593516644735465 -3.985370405116143 13.725455308742578 
309.50698040698404 9.6 0.0 0.0 3040578.0 17.038833911401206 -5.751810221573268 -4.447642915550494 13.439151825806125 
310.005936357032 9.6 0.0 0.0 3040578.0 16.387804966551535 -6.914725059453905 -4.690372439062384 13.18196146476391 
310.50489230707996 9.6 0.0 0.0 3040578.0 15.651068558858086 -8.051810275612064 -4.729495028697871 13.095583595791727 
311.0038482571279 9.6 0.0 0.0 3040578.0 14.918591055960517 -9.207202000083885 -4.616420805824584 13.201499379580625 
311.50280420717587 9.6 0.0 0.0 3040578.0 14.228316897710105 -10.323028495083138 -4.2610958993105585 13.420177494044836 
312.0017601572238 9.6 0.0 0.0 3040578.0 13.560261778540935 -11.213328763563394 -3.7037640349901326 13.646997323251394 
312.5007161072718 9.6 0.0 0.0 3040578.0 12.870215241772998 -11.740526695961556 -3.138215452545124 13.751226942508383 
313.01280247705785 9.6 0.0 0.0 3040578.0 12.157311775938181 -11.943173684948043 -2.6717817967452286 13.648661847099124 
313.5117584271058 9.6 0.0 0.0 3040578.0 11.514451210002953 -11.982228108216175 -2.359152639992165 13.366795068260988 
314.01071437715376 9.6 0.0 0.0 3040578.0 10.933248742889191 -11.741139689744314 -2.1317466968781336 13.07252799938616 
314.5096703272017 9.6 0.0 0.0 3040578.0 10.525469825280585 -11.329571316244067 -1.8860661485682777 12.912361108699267 
315.0086262772497 9.6 0.0 0.0 3040578.0 10.28173888937115 -10.93158882253527 -1.566432474197705 12.86841260456931 
315.50758222729763 9.6 0.0 0.0 3040578.0 10.188781571229198 -10.543961276670174 -1.174396065458529 12.882768381530395 
316.0065381773456 9.6 0.0 0.0 3040578.0 10.248558898009678 -10.131551617039209 -0.7702920591225557 12.953825148615262 
316.50549412739355 9.6 0.0 0.0 3040578.0 10.432773123576506 -9.633268338461981 -0.45725794703552436 13.031137315434403 
317.0044500774415 9.6 0.0 0.0 3040578.0 10.71095722097777 -8.982537922388309 -0.21559146558414533 12.999007682231891 
317.50340602748946 9.6 0.0 0.0 3040578.0 11.049649563043868 -8.163837400726973 0.030203222968111842 12.854243624702015 
318.0023619775374 9.6 0.0 0.0 3040578.0 11.473475404437059 -7.262230419101458 0.3450897753158581 12.696149619268033 
318.5013179275854 9.6 0.0 0.0 3040578.0 12.004784831018018 -6.352679541695612 0.75434732392358 12.619602534184578 
319.00027387763333 9.6 0.0 0.0 3040578.0 12.6572743853034 -5.481473698100941 1.295540610740844 12.641165834418906 
319.5123602474194 9.6 0.0 0.0 3040578.0 13.44314280475753 -4.692350113412745 1.7960926777334227 12.770163658462103 
320.01131619746735 9.6 0.0 0.0 3040578.0 14.246655436630373 -4.071052924418784 2.003585581998025 12.974524281725252 
320.5102721475153 9.6 0.0 0.0 3040578.0 14.965694655638291 -3.5751437562276287 1.7776844697758576 13.265527492082342 
321.00922809756327 9.6 0.0 0.0 3040578.0 15.586220004382117 -3.1837884296182617 1.0436241124366474 13.570792505954158 
321.5081840476112 9.6 0.0 0.0 3040578.0 16.114021162389342 -2.914931249516986 0.3097440065358504 13.825346986015997 
322.0071399976592 9.6 0.0 0.0 3040578.0 16.557921876808074 -2.7392501031636134 -0.2065208477527489 14.062005769100553 
322.50609594770714 9.6 0.0 0.0 3040578.0 16.97553268793769 -2.7973315051925893 -0.5600264116801623 14.367409475380883 
323.0050518977551 9.6 0.0 0.0 3040578.0 17.40584698392134 -2.943088442590035 -0.8452997655526042 14.725916932041747 
323.50400784780305 9.6 0.0 0.0 3040578.0 17.816669057513003 -3.0222429881559187 -1.1836232584595123 15.093131768195901 
324.002963797851 9.6 0.0 0.0 3040578.0 18.235664324045196 -3.0872026342332926 -1.7290851521625397 15.436194141383675 
324.50191974789897 9.6 0.0 0.0 3040578.0 18.65739782748704 -3.285645747731401 -2.5317163036972588 15.739435788195156 
325.0008756979469 9.6 0.0 0.0 3040578.0 18.941831583382985 -3.8500981198592625 -3.4036536849284706 16.050943365907337 
325.512962067733 9.6 0.0 0.0 3040578.0 19.071975175258817 -5.0952387417776315 -4.1957560693059905 16.52751932380953 
326.01191801778094 9.6 0.0 0.0 3040578.0 19.059729203997875 -6.807339203504458 -4.842610708953852 17.11581745801778 
326.5108739678289 9.6 0.0 0.0 3040578.0 18.754391536135113 -8.510533824379761 -5.420057817303414 17.518938114879663 
327.00982991787686 9.6 0.0 0.0 3040578.0 18.05240787540638 -9.796199014738695 -5.854110056123347 17.56760432317888 
327.5087858679248 9.6 0.0 0.0 3040578.0 17.18524236053861 -10.634818066157552 -6.082584170455635 17.37868394680578 
328.00774181797277 9.6 0.0 0.0 3040578.0 16.361060373252005 -11.167175344280936 -6.1695540178294594 17.0487023048293 
328.50669776802073 9.6 0.0 0.0 3040578.0 15.702905672917296 -11.522725467004953 -5.833172789387245 16.688902061324928 
329.0056537180687 9.6 0.0 0.0 3040578.0 15.262325289977387 -11.774127886776915 -4.921735224879307 16.484224071562437 
329.50460966811664 9.6 0.0 0.0 3040578.0 14.97888719548378 -11.99290867086468 -3.5198412671577053 16.405923473765828 
330.0035656181646 9.6 0.0 0.0 3040578.0 14.662539392422271 -11.913631199654283 -1.7354499961648266 16.16040434843737 
330.50252156821256 9.6 0.0 0.0 3040578.0 14.182878296759204 -11.218039725649758 0.11038469220096485 15.58196938006683 
331.0014775182605 9.6 0.0 0.0 3040578.0 13.511390062970653 -10.244189605059487 1.5767701901446305 14.81635134865233 
331.5004334683085 9.6 0.0 0.0 3040578.0 12.869993144581334 -9.299391296366341 2.4748977017307556 14.103550367808234 
332.01251983809453 9.6 0.0 0.0 3040578.0 12.429563402125698 -8.59464588902801 2.9826325562301346 13.614463772288238 
332.5114757881425 9.6 0.0 0.0 3040578.0 12.214023374780052 -8.140932737504341 3.221133059509212 13.354758083835428 
333.01043173819045 9.6 0.0 0.0 3040578.0 12.165244262281043 -7.744976363967652 3.384733707234392 13.175942935316051 
333.5093876882384 9.6 0.0 0.0 3040578.0 12.238052042253543 -7.367389861679903 3.639700221649578 12.996310275864909 
334.00834363828636 9.6 0.0 0.0 3040578.0 12.306929633219024 -7.092164862047623 4.094131049962764 12.789286301264333 
334.5072995883343 9.6 0.0 0.0 3040578.0 12.24266742482675 -7.004340162758348 4.78999001524148 12.581850893661192 
335.0062555383823 9.6 0.0 0.0 3040578.0 12.013113039775696 -7.02022077705354 5.767018154065784 12.401628200342063 
335.50521148843023 9.6 0.0 0.0 3040578.0 11.650351295494943 -6.952404047394956 6.885985616184194 12.258352338886812 
336.0041674384782 9.6 0.0 0.0 3040578.0 11.369888090243315 -6.594824266702285 7.731494548256428 12.177035123621755 
336.50312338852615 9.6 0.0 0.0 3040578.0 11.43414226566704 -5.870526571972033 7.972911339341528 12.28504106866939 
337.0020793385741 9.6 0.0 0.0 3040578.0 11.84416127558945 -5.049602978618796 7.71259256042891 12.419222533991935 
337.50103528862206 9.6 0.0 0.0 3040578.0 12.365822370303352 -4.437414371962292 6.889753190782721 12.407571028168395 
338.0131216584081 9.6 0.0 0.0 3040578.0 12.875902456799839 -4.090169747814409 4.76712342213965 12.201805792120622 
338.5120776084561 9.6 0.0 0.0 3040578.0 13.180323106394342 -4.121262553231714 2.4325805015353525 11.781913903943709 
339.01103355850404 9.6 0.0 0.0 3040578.0 13.231177504476204 -4.798189650193501 1.1248948706507382 11.253893154579442 
339.509989508552 9.6 0.0 0.0 3040578.0 13.02693650746953 -6.9958745907780715 0.7241919350374918 11.04333977040673 
340.00894545859995 9.6 0.0 0.0 3040578.0 12.694488593396454 -8.879530836266664 0.8671524828395569 11.290203527168828 
340.5079014086479 9.6 0.0 0.0 3040578.0 12.7716363087075 -9.69240655592546 1.3048271428965346 11.780029138280081 
341.00685735869587 9.6 0.0 0.0 3040578.0 13.231138069512468 -9.848338680358484 1.7318976340261198 12.194046051236349 
341.5058133087438 9.6 0.0 0.0 3040578.0 13.987546921235198 -8.89042643614661 2.0606453678535948 12.462225177020908 
342.0047692587918 9.6 0.0 0.0 3040578.0 15.094843265013214 -7.573992157146956 2.389784455518848 12.776003437370205 
342.50372520883974 9.6 0.0 0.0 3040578.0 15.963842786602145 -6.2771928917345825 2.5972587531344313 13.042261872541312 
343.0026811588877 9.6 0.0 0.0 3040578.0 16.42453908861656 -5.145104511750682 2.2555953230236945 13.115177064874041 
343.50163710893565 9.6 0.0 0.0 3040578.0 16.569798167262555 -4.216276400834912 0.6432387329874296 12.768922788362548 
344.0005930589836 9.6 0.0 0.0 3040578.0 16.36511031303387 -3.549888273874097 -2.01512008533589 12.341525012190143 
344.5126794287697 9.6 0.0 0.0 3040578.0 15.72807947997369 -3.1000330482469227 -4.98500851128799 12.116272937117758 
345.01163537881763 9.6 0.0 0.0 3040578.0 14.85812398830265 -3.765258950464423 -7.639197349964149 12.33098845284017 
345.5105913288656 9.6 0.0 0.0 3040578.0 13.684918588277716 -5.67210713312591 -9.784455874026802 13.220521699616569 
346.00954727891354 9.6 0.0 0.0 3040578.0 12.637017579057703 -7.91595447793874 -11.025472156974455 14.496147453549574 
346.5085032289615 9.6 0.0 0.0 3040578.0 11.992167569824016 -9.697514793139728 -11.740366434902723 15.598666235867288 
347.00745917900946 9.6 0.0 0.0 3040578.0 11.735149850527954 -10.775619694665274 -11.567286020932167 16.25560502019054 
347.5064151290574 9.6 0.0 0.0 3040578.0 11.731774442482239 -11.198929973107267 -10.590364030601474 16.489854712213333 
348.0053710791054 9.6 0.0 0.0 3040578.0 12.035299080435655 -11.405027885366998 -9.227541084643253 16.60720599950847 
348.50432702915333 9.6 0.0 0.0 3040578.0 12.696660261203077 -11.632943220624623 -7.40112765390142 16.80193848737222 
349.0032829792013 9.6 0.0 0.0 3040578.0 13.658230172305041 -11.940877771175368 -5.0593450858077595 17.138011422666658 
349.50223892924924 9.6 0.0 0.0 3040578.0 14.718635793579967 -12.271743352195971 -2.412117068919957 17.43951664827274 
350.0011948792972 9.6 0.0 0.0 3040578.0 15.528701278211376 -12.335116136544016 0.21845330954407238 17.409192969835697 
350.50015082934516 9.6 0.0 0.0 3040578.0 15.89694170642936 -11.880026167843004 2.639168645179128 17.0580001726685 
351.0122371991312 9.6 0.0 0.0 3040578.0 15.875291826137566 -10.84549583497781 4.783269231304971 16.55721869154181 
351.5111931491792 9.6 0.0 0.0 3040578.0 15.638757683070425 -9.505916341208067 6.379411359732715 15.95927686753631 
352.01014909922714 9.6 0.0 0.0 3040578.0 15.237178353312345 -8.083776335273622 7.540023798647481 15.20357123187511 
352.5091050492751 9.6 0.0 0.0 3040578.0 14.691439511538986 -6.771579855041537 8.385206734886042 14.489615979472369 
353.00806099932305 9.6 0.0 0.0 3040578.0 14.161765229212069 -5.695742728190078 8.940364677028164 13.921421353155326 
353.507016949371 9.6 0.0 0.0 3040578.0 13.854408847602143 -5.0817694639182385 9.030654153807154 13.432022395863164 
354.00597289941896 9.6 0.0 0.0 3040578.0 13.682397282149525 -4.921076343311087 8.932869439148691 13.125206552202892 
354.5049288494669 9.6 0.0 0.0 3040578.0 13.413303779917523 -5.23962222188596 8.379999343195356 12.728966003637726 
355.0038847995149 9.6 0.0 0.0 3040578.0 13.035163521531597 -6.292399849845195 6.83791997866128 12.065261029521336 
355.50284074956284 9.6 0.0 0.0 3040578.0 12.439214779551277 -7.323177712547751 5.260849307561639 11.427845620095498 
356.0017966996108 9.6 0.0 0.0 3040578.0 11.734116772159991 -8.028795049695827 4.029255778213659 10.903033234570296 
356.50075264965875 9.6 0.0 0.0 3040578.0 11.107991099754706 -8.385885738006513 3.123898130234918 10.422684800950885 
357.0128390194448 9.6 0.0 0.0 3040578.0 10.63198128717812 -8.502437146604823 2.4224473672605424 10.025195524936187 
357.51179496949277 9.6 0.0 0.0 3040578.0 10.333788989791266 -8.622255950580191 2.123046077148092 9.95000535925943 
358.0107509195407 9.6 0.0 0.0 3040578.0 10.213842987042764 -8.875315882284928 2.3949609948861577 10.235569514711079 
358.5097068695887 9.6 0.0 0.0 3040578.0 10.356608794977554 -9.266698939677344 2.758093987087129 10.805568772382884 
359.00866281963664 9.6 0.0 0.0 3040578.0 10.678465032068017 -9.602465167823485 3.051236681708806 11.354626072590705 
359.5076187696846 9.6 0.0 0.0 3040578.0 10.968809397726602 -9.03428459440393 3.2782159358046177 11.456640946903407 
360.00657471973255 9.6 0.0 0.0 3040578.0 11.411113037322142 -7.207046673068217 3.436933853298663 11.106462766801759 
360.5055306697805 9.6 0.0 0.0 3040578.0 11.876614886424962 -5.3240352846974295 3.3852606201138897 10.736126197386213 
361.00448661982847 9.6 0.0 0.0 3040578.0 12.24565734031053 -4.004350591392645 3.116263681900619 10.569008861063647 
361.5034425698764 9.6 0.0 0.0 3040578.0 12.49888080915877 -3.229118156693497 1.9412072872291575 10.605668959228213 
362.0023985199244 9.6 0.0 0.0 3040578.0 12.632670804127564 -2.937222154782321 0.7273413618540732 10.747908517465449 
362.50135446997234 9.6 0.0 0.0 3040578.0 12.84313034213771 -2.6681540967034914 -1.2808157590951652 10.875685537093313 
363.0003104200203 9.6 0.0 0.0 3040578.0 13.041542602803101 -2.366012659805793 -2.7639078859997954 10.99352858899996 
363.51239678980636 9.6 0.0 0.0 3040578.0 13.386014012677492 -1.9125766915925257 -3.571466346334106 11.22984534996736 
364.0113527398543 9.6 0.0 0.0 3040578.0 13.968415914487792 -1.4413307198030536 -3.943964789980236 11.675362349321272 
364.5103086899023 9.6 0.0 0.0 3040578.0 14.772735133800373 -1.4873970836766912 -3.9736176087416415 12.464454225644078 
365.00926463995023 9.6 0.0 0.0 3040578.0 15.58370365367127 -3.360413560708012 -4.1659461787966 13.56909175173474 
365.5082205899982 9.6 0.0 0.0 3040578.0 15.782945138682248 -6.960772212607555 -4.761843896706526 14.833326180762436 
366.00717654004615 9.6 0.0 0.0 3040578.0 15.153166163168986 -10.510329072025002 -5.48657522336394 16.05801419139913 
366.5061324900941 9.6 0.0 0.0 3040578.0 14.233039656475523 -13.05996765721507 -6.005458233824471 17.303279278129708 
367.00508844014206 9.6 0.0 0.0 3040578.0 13.477596229497992 -14.938723883395644 -5.255084050312027 18.390486559155047 
367.50404439019 9.6 0.0 0.0 3040578.0 12.948303071032699 -16.669044635544825 -3.882798713130231 19.129135885867477 
368.003000340238 9.6 0.0 0.0 3040578.0 12.388886248883376 -18.229316529047395 -2.4029691626762757 19.4409808941361 
368.50195629028593 9.6 0.0 0.0 3040578.0 11.697017589581296 -19.584779816700525 -0.7716267573928154 18.80139452591942 
369.0009122403339 9.6 0.0 0.0 3040578.0 10.948468786888117 -19.357427894501456 1.2394964384662028 16.96706369598608 
369.51299861011995 9.6 0.0 0.0 3040578.0 9.943471325355809 -16.404885520666546 3.756798847635314 14.820221955941662 
370.0119545601679 9.6 0.0 0.0 3040578.0 9.255866803500865 -12.845946735658108 6.182687931965982 13.47040791469464 
370.51091051021587 9.6 0.0 0.0 3040578.0 9.096198585951877 -9.880195003432952 7.9627337276236725 12.86653396754213 
371.0098664602638 9.6 0.0 0.0 3040578.0 9.43035413098645 -7.785470894315087 8.877331604569141 12.623311307465965 
371.5088224103118 9.6 0.0 0.0 3040578.0 10.11872307519483 -6.333829368523647 9.120295488575932 12.679547454145052 
372.00777836035974 9.6 0.0 0.0 3040578.0 10.961188698155052 -5.223383278315365 8.51399835288441 12.654371820232418 
372.5067343104077 9.6 0.0 0.0 3040578.0 11.858980560544959 -4.249175706811587 6.994172590300538 12.47592422026915 
373.00569026045565 9.6 0.0 0.0 3040578.0 12.754532194930377 -3.275262939916672 5.410417399942832 12.255066592533476 
373.5046462105036 9.6 0.0 0.0 3040578.0 13.507020702666871 -2.1396855403958397 4.0041836965157644 12.09225133833381 
374.00360216055157 9.6 0.0 0.0 3040578.0 14.018112368177732 -0.9366243928510136 2.6694013472104063 11.954013501229305 
374.5025581105995 9.6 0.0 0.0 3040578.0 14.272484261941761 0.14686934795110024 1.156101120936171 11.769423881567864 
375.0015140606475 9.6 0.0 0.0 3040578.0 14.433517336834564 0.9905001129689545 -0.7182816350274236 11.520742277921192 
375.50047001069544 9.6 0.0 0.0 3040578.0 14.73333817688886 1.5769270513357516 -2.835941050209278 11.48088673308742 
376.0125563804815 9.6 0.0 0.0 3040578.0 15.35033757804396 0.9925580072270281 -5.204233032695495 11.944084817712021 
376.51151233052946 9.6 0.0 0.0 3040578.0 16.021764801989633 -0.40142953414798205 -7.379708677661625 12.772115281220588 
377.0104682805774 9.6 0.0 0.0 3040578.0 16.15605834012026 -2.527498071751466 -8.989852801807842 13.585022581298832 
377.50942423062537 9.6 0.0 0.0 3040578.0 15.293002260415873 -4.993323770523601 -10.020012641782085 13.949183288401764 
378.0083801806733 9.6 0.0 0.0 3040578.0 13.799872201363053 -7.014970462811201 -10.344788527816217 13.858481141235787 
378.5073361307213 9.6 0.0 0.0 3040578.0 12.33073290686831 -8.564952759642713 -8.91960865120266 13.61710800782935 
379.00629208076924 9.6 0.0 0.0 3040578.0 11.227102793769788 -9.844304688322195 -6.7555010030214335 13.462195727985273 
379.5052480308172 9.6 0.0 0.0 3040578.0 10.58944371289321 -11.036700045913076 -4.861983055568669 13.720119267849464 
380.00420398086516 9.6 0.0 0.0 3040578.0 10.449863160581518 -12.332194883129759 -3.423270972295015 14.463761749588429 
380.5031599309131 9.6 0.0 0.0 3040578.0 10.764430707161226 -13.910110932588339 -2.404742541088668 15.617094400349233 
381.00211588096107 9.6 0.0 0.0 3040578.0 11.356128259464727 -15.778900416800534 -1.691854622132656 17.11655458270021 
381.501071831009 9.6 0.0 0.0 3040578.0 11.969947072173081 -17.807760316568356 -1.0483649796340897 18.585855816030456 
382.000027781057 9.6 0.0 0.0 3040578.0 12.350072175859117 -19.60438742419677 -0.08512444351386628 19.31937783283387 
382.51211415084305 9.6 0.0 0.0 3040578.0 12.330027177365773 -20.824929127061008 1.6606393692855514 18.73397952701825 
383.011070100891 9.6 0.0 0.0 3040578.0 12.110922331772889 -21.181035065491734 4.149691506330804 17.06256570761734 
383.51002605093896 9.6 0.0 0.0 3040578.0 11.20259837025108 -18.965258381986658 6.789792126680097 15.374178429467282 
384.0089820009869 9.6 0.0 0.0 3040578.0 9.890320674605347 -14.865495315051882 8.737550338557597 14.329295570932372 
384.5079379510349 9.6 0.0 0.0 3040578.0 9.318033461786621 -10.668211258832802 9.558090912356178 13.620517620533533 
385.00689390108283 9.6 0.0 0.0 3040578.0 9.640333308107243 -7.212905903513871 9.704045213734789 12.893545456881682 
385.5058498511308 9.6 0.0 0.0 3040578.0 10.523902216936367 -4.616925834056391 9.287953213344702 12.297721201577245 
386.00480580117875 9.6 0.0 0.0 3040578.0 11.625728177775406 -2.478411598988346 7.825981554172663 11.983727541562136 
386.5037617512267 9.6 0.0 0.0 3040578.0 12.762289076503428 -0.4261224557145286 5.818591698504998 11.813012696556191 
387.00271770127466 9.6 0.0 0.0 3040578.0 13.744618440031209 1.54886727504836 3.5005168637754176 11.755609689427226 
387.5016736513226 9.6 0.0 0.0 3040578.0 14.524319543912977 3.067574368999719 0.8371038037167999 11.978215486362403 
388.0006296013706 9.6 0.0 0.0 3040578.0 15.015580985855031 3.883131296978094 -2.1094144609385967 12.534307349747724 
388.51271597115664 9.6 0.0 0.0 3040578.0 15.345321873963055 4.004890521897863 -4.914138713693859 13.155962106718263 
389.0116719212046 9.6 0.0 0.0 3040578.0 15.267803895173225 2.214940587151509 -7.032804578352466 13.580216579620874 
389.51062787125255 9.6 0.0 0.0 3040578.0 14.558093163690645 -1.1602265591523329 -8.683431176596569 13.87262216061205 
390.0095838213005 9.6 0.0 0.0 3040578.0 13.708255807423242 -4.922647289678619 -9.852335236742677 14.086406238378158 
390.50853977134847 9.6 0.0 0.0 3040578.0 12.909921555061068 -8.113978166584936 -10.924859947477296 14.376972984462311 
391.0074957213964 9.6 0.0 0.0 3040578.0 12.08861451784055 -10.157142229504677 -11.216422444842342 14.73462655232305 
391.5064516714444 9.6 0.0 0.0 3040578.0 11.276241987675013 -11.183807630875938 -10.48671262461285 15.027715618508712 
392.00540762149234 9.6 0.0 0.0 3040578.0 10.560479410981975 -11.679073353319556 -9.177326481527452 14.965832846390969 
392.5043635715403 9.6 0.0 0.0 3040578.0 10.000201019993325 -12.01640486582704 -7.459212317731894 14.664312230651683 
393.00331952158825 9.6 0.0 0.0 3040578.0 9.541559468965609 -11.941548869025112 -5.241958032444943 14.557195950965253 
393.5022754716362 9.6 0.0 0.0 3040578.0 9.593751048435339 -11.80335313306294 -2.7295973655631336 14.749251365560026 
394.00123142168417 9.6 0.0 0.0 3040578.0 10.260891302959617 -11.67310770568793 -0.34367963188510947 15.053287856015876 
394.5001873717321 9.6 0.0 0.0 3040578.0 11.153322477430713 -11.528333200181757 1.5214565524667685 15.533800311239645 
395.0122737415182 9.6 0.0 0.0 3040578.0 12.20746735334668 -11.440722130353713 2.884394652052879 16.283104833468446 
395.51122969156614 9.6 0.0 0.0 3040578.0 13.247962528234616 -11.37903786374689 3.734805185420641 17.103249019905782 
396.0101856416141 9.6 0.0 0.0 3040578.0 14.08458923991937 -11.196528585328666 4.067354519528161 17.428432609205906 
396.50914159166206 9.6 0.0 0.0 3040578.0 14.365442018681382 -10.69530730657679 3.555919852691312 16.842338669094353 
397.00809754171 9.6 0.0 0.0 3040578.0 14.07657104742048 -10.061174675753229 2.8343382649119824 15.778458948873576 
397.507053491758 9.6 0.0 0.0 3040578.0 13.442813052229702 -9.505107311577154 2.3071307213287815 14.869754998360957 
398.00600944180593 9.6 0.0 0.0 3040578.0 12.732289633892835 -9.123051715249455 1.9871793055441838 14.087710687107757 
398.5049653918539 9.6 0.0 0.0 3040578.0 12.131913973023172 -9.016019911762589 1.7189796481704434 13.56522228889597 
399.00392134190184 9.6 0.0 0.0 3040578.0 11.655536356652295 -9.210873613827795 1.4575908202263337 13.388623172864884 
399.5028772919498 9.6 0.0 0.0 3040578.0 11.265143138305486 -9.576206291194419 0.943029406157205 13.372115243580149 
400.00183324199776 9.6 0.0 0.0 3040578.0 10.995453364828728 -9.760639955517107 -0.03715559662629977 13.268581641565188 
400.5007891920457 9.6 0.0 0.0 3040578.0 10.814200397571176 -9.237234301766975 -1.2548566770221528 12.87617714108277 
401.0128755618318 9.6 0.0 0.0 3040578.0 10.681711644850923 -7.0746345330574805 -2.176276659243772 12.0455376027102 
401.51183151187973 9.6 0.0 0.0 3040578.0 10.884016017100159 -4.268852554378099 -1.1158062900292818 11.334563527091928 
402.0107874619277 9.6 0.0 0.0 3040578.0 11.171188977493388 -1.6886425864262486 1.2782822183022384 10.887498990572356 
402.50974341197565 9.6 0.0 0.0 3040578.0 11.533286149038299 0.5846090561740515 3.249780786571982 10.646464926793273 
403.0086993620236 9.6 0.0 0.0 3040578.0 12.070838211535618 2.4254096536282486 4.851866234356659 10.71458766242691 
403.50765531207156 9.6 0.0 0.0 3040578.0 12.792103135978362 3.421827634435956 6.092945270668498 11.185299101960263 
404.0066112621195 9.6 0.0 0.0 3040578.0 13.44424600692376 3.52599637373037 6.717907747418661 11.781889194331429 
404.5055672121675 9.6 0.0 0.0 3040578.0 14.037259603096727 1.5916555301726698 4.61846717729943 12.322315439890783 
405.00452316221543 9.6 0.0 0.0 3040578.0 14.357208095145637 -0.7680010697043117 0.5663617056413232 12.738264400768257 
405.5034791122634 9.6 0.0 0.0 3040578.0 14.139484267726981 -2.6215622920372788 -3.9345959275205873 13.093190791886627 
406.00243506231135 9.6 0.0 0.0 3040578.0 13.473266671666464 -4.291091557141439 -7.84854139335886 13.3681454066408 
406.5013910123593 9.6 0.0 0.0 3040578.0 12.249699812892871 -6.065674648578575 -10.833792908344279 13.484382611080388 
407.00034696240726 9.6 0.0 0.0 3040578.0 10.86787991975977 -8.050349184835103 -12.925707773657336 13.85331585131567 
407.5124333321933 9.6 0.0 0.0 3040578.0 9.527696944392478 -10.26399513202515 -13.860184309163895 14.677103100747578 
408.0113892822413 9.6 0.0 0.0 3040578.0 8.297931476164276 -12.550424654018824 -13.735312539788955 16.24070679723022 
408.51034523228924 9.6 0.0 0.0 3040578.0 7.433441155891745 -15.06180814717131 -13.08979141834106 18.801167110464444 
409.0093011823372 9.6 0.0 0.0 3040578.0 7.264925609435175 -16.152099720202898 -12.85223117223235 22.34157714120776 
409.50825713238515 9.6 0.0 0.0 3040578.0 6.772721838380825 -20.092053574052564 -11.13752241000726 26.682972435718558 
410.0072130824331 9.6 0.0 0.0 3040578.0 6.350525083855129 -24.920411192829576 -8.215827347533232 31.44476151710922 
410.50616903248107 9.6 0.0 0.0 3040578.0 6.115898147296192 -29.950843536272057 -5.074612721129804 35.69082595155644 
411.005124982529 9.6 0.0 0.0 3040578.0 6.177692016104064 -34.198700715043486 -2.486001217753434 38.24866098587767 
411.504080932577 9.6 0.0 0.0 3040578.0 6.858312310208679 -38.16134000917103 -0.6608452208425811 39.36404647179191 
412.00303688262494 9.6 0.0 0.0 3040578.0 8.107273372860629 -41.338311069212914 0.6854387279401313 39.726820421356095 
412.5019928326729 9.6 0.0 0.0 3040578.0 9.314196526758025 -42.9872175058405 2.1117390048390385 39.77518965103035 
413.00094878272085 9.6 0.0 0.0 3040578.0 10.108875610754131 -42.60353928561487 4.269170411565379 39.590534377112434 
413.5130351525069 9.6 0.0 0.0 3040578.0 10.405062923664282 -39.94753254565395 7.094580521010843 39.211692306238156 
414.0119911025549 9.6 0.0 0.0 3040578.0 10.054830786491761 -35.56807278978572 9.330348037437426 39.01925429823611 
414.51094705260283 9.6 0.0 0.0 3040578.0 9.624360640679335 -30.584454481999813 10.846387433615932 39.218349519126306 
415.0099030026508 9.6 0.0 0.0 3040578.0 9.291462809142528 -25.91162365638758 11.423296215631773 39.43182681141777 
415.50885895269874 9.6 0.0 0.0 3040578.0 9.08179526851257 -22.110151944112904 11.451781648924447 38.99870637717363 
416.0078149027467 9.6 0.0 0.0 3040578.0 8.847546023778861 -19.12714101686213 11.616029409320024 37.707486425755874 
416.50677085279466 9.6 0.0 0.0 3040578.0 8.812031250375494 -16.9469195752834 10.9603685956305 35.62535490645359 
417.0057268028426 9.6 0.0 0.0 3040578.0 8.879438473634963 -15.529212401619686 9.367842738929335 33.140885578487755 
417.5046827528906 9.6 0.0 0.0 3040578.0 8.994520504531788 -14.815747367399288 7.373750761537733 31.09300617027173 
418.00363870293853 9.6 0.0 0.0 3040578.0 9.159899782948852 -14.52655193574889 5.222730364987278 29.71681721503785 
418.5025946529865 9.6 0.0 0.0 3040578.0 9.49428803787999 -14.251598259976328 3.046619965081562 28.638017457771696 
419.00155060303445 9.6 0.0 0.0 3040578.0 10.05540918654121 -13.921317561153916 0.5508100990401364 27.385286833354687 
419.5005065530824 9.6 0.0 0.0 3040578.0 10.680426601309149 -13.81258541178059 -2.438850688963548 26.62416097063603 
420.01259292286846 9.6 0.0 0.0 3040578.0 11.21260917914999 -14.614113827169307 -5.624989682120925 27.081016323880714 
420.5115488729164 9.6 0.0 0.0 3040578.0 11.73004184689197 -16.30765980612735 -8.51467088096739 28.18035184633148 
421.0105048229644 9.6 0.0 0.0 3040578.0 12.496825830407197 -18.370475619255107 -10.858125919556816 29.458786481699324 
421.50946077301234 9.6 0.0 0.0 3040578.0 13.207623563409344 -20.82868925290883 -12.732287333726633 30.843406612212192 
422.0084167230603 9.6 0.0 0.0 3040578.0 13.082074647867737 -23.59545353180997 -14.2574187145573 32.17082739102407 
422.50737267310825 9.6 0.0 0.0 3040578.0 12.640476163750959 -26.73207869587877 -14.451768665718333 32.97802373820157 
423.0063286231562 9.6 0.0 0.0 3040578.0 12.426622805311979 -30.20708543701737 -13.364601565184941 33.80796614708495 
423.50528457320416 9.6 0.0 0.0 3040578.0 12.49018237048515 -33.270917903893114 -11.69958854919565 34.590084760589704 
424.0042405232521 9.6 0.0 0.0 3040578.0 12.810826194110417 -35.752325204123835 -10.025556336771192 35.488754542128824 
424.5031964733001 9.6 0.0 0.0 3040578.0 13.682748204127181 -37.79750921191325 -8.411831989478754 36.84931016765457 
425.00215242334804 9.6 0.0 0.0 3040578.0 14.836278084092754 -38.81505675741946 -6.5960353997022905 38.263801940770044 
425.501108373396 9.6 0.0 0.0 3040578.0 16.017818505902678 -39.14656155687305 -4.290613827896217 39.65083356238426 
426.00006432344395 9.6 0.0 0.0 3040578.0 17.105782204133238 -39.50794820707546 -1.3562188533037562 41.23529668355775 
426.51215069323 9.6 0.0 0.0 3040578.0 17.779095568380114 -39.30148073716956 2.2691765675831146 42.92237894706654 
427.01110664327797 9.6 0.0 0.0 3040578.0 18.024808593618964 -38.29827418698678 5.8773789937819565 44.33842473482563 
427.5100625933259 9.6 0.0 0.0 3040578.0 17.66652796329659 -36.63573893231041 8.021724719711102 44.93610827878373 
428.0090185433739 9.6 0.0 0.0 3040578.0 16.48536849211004 -34.120421883401896 8.826012437124543 44.45409182842949 
428.50797449342184 9.6 0.0 0.0 3040578.0 15.119076163477914 -31.15466898404768 8.5729026412288 42.93218610955781 
429.0069304434698 9.6 0.0 0.0 3040578.0 13.924191897060691 -28.555117108085522 7.761825102188554 41.011281442914395 
429.50588639351776 9.6 0.0 0.0 3040578.0 12.765937265789185 -26.256893362178936 6.745411707235295 39.48270833665278 
430.0048423435657 9.6 0.0 0.0 3040578.0 11.795775684483102 -24.159180222204874 5.737698079375822 38.957567368071274 
430.50379829361367 9.6 0.0 0.0 3040578.0 11.083408901070305 -22.298607794174554 4.429300394141155 40.08496305873337 
431.0027542436616 9.6 0.0 0.0 3040578.0 10.46849100449185 -20.76995587889078 2.8983666429794623 43.12055919124867 
431.5017101937096 9.6 0.0 0.0 3040578.0 9.798261534776037 -19.624998109337366 1.2965055714253992 46.663799113787334 
432.00066614375754 9.6 0.0 0.0 3040578.0 9.208010931780267 -19.092345419083497 -0.3846133516917182 48.13935906391694 
432.5127525135436 9.6 0.0 0.0 3040578.0 8.648683187516182 -19.317941475708853 -1.8854312421066084 47.76576617367634 
433.01170846359156 9.6 0.0 0.0 3040578.0 7.864790499283889 -20.376140365263268 -3.3879253512172647 47.42360670445399 
433.5106644136395 9.6 0.0 0.0 3040578.0 6.829928557451628 -21.82102493221927 -5.078983406886391 47.44043870675668 
434.0096203636875 9.6 0.0 0.0 3040578.0 5.7037542422633924 -23.242678433554836 -6.076697870587519 47.0474754332008 
434.50857631373543 9.6 0.0 0.0 3040578.0 4.576532926208186 -24.50004808695487 -6.3366636700889565 46.36989156986653 
435.0075322637834 9.6 0.0 0.0 3040578.0 3.4679483063065573 -25.59186077677751 -6.198720614845425 46.11233623601441 
435.50648821383135 9.6 0.0 0.0 3040578.0 2.463069053638766 -26.79000106629666 -5.91262647045683 46.89379907882219 
436.0054441638793 9.6 0.0 0.0 3040578.0 1.5553059295615537 -28.234966861938243 -5.4017434928927655 48.44585230459065 
436.50440011392726 9.6 0.0 0.0 3040578.0 0.8962118200155738 -29.671498578424615 -4.627512410877482 50.29462779456052 
437.0033560639752 9.6 0.0 0.0 3040578.0 0.5717967047484764 -31.00616565111565 -3.6817049588124884 52.41538494118708 
437.5023120140232 9.6 0.0 0.0 3040578.0 0.40956514994326987 -32.06951333346008 -2.6315929740160198 54.72993649924618 
438.00126796407113 9.6 0.0 0.0 3040578.0 0.3304648037600235 -32.7201817186167 -1.332127710692121 56.92081423398088 
438.5002239141191 9.6 0.0 0.0 3040578.0 0.39814874642029147 -32.92188691085569 -0.02330998019028743 58.38313775171044 
439.01231028390515 9.6 0.0 0.0 3040578.0 0.7309010803251865 -32.951285084477945 1.02533381235356 59.43057705324898 
439.5112662339531 9.6 0.0 0.0 3040578.0 1.347388866349939 -32.92540307970581 1.7256457447204738 60.49381036462306 
440.01022218400107 9.6 0.0 0.0 3040578.0 2.0785827914625044 -32.71084976422116 2.238760623581911 61.23145403527537 
440.509178134049 9.6 0.0 0.0 3040578.0 2.916710805533758 -32.16628104763149 2.569543531517634 60.952602038623176 
441.008134084097 9.6 0.0 0.0 3040578.0 3.8131456736036684 -31.38601534070665 2.7237800199656 59.75335624810275 
441.50709003414494 9.6 0.0 0.0 3040578.0 4.6952208484098845 -30.63875816525625 2.711866177651894 58.20981835247399 
442.0060459841929 9.6 0.0 0.0 3040578.0 5.56939778450905 -30.062494646803696 2.5255936571579305 56.6117944518093 
442.50500193424085 9.6 0.0 0.0 3040578.0 6.399888312314124 -29.52867665792794 2.2198884126584577 54.82767363961705 
443.0039578842888 9.6 0.0 0.0 3040578.0 7.110847422138152 -28.94771675431185 1.9217281869532161 52.86659422722168 
443.50291383433677 9.6 0.0 0.0 3040578.0 7.623235217847563 -28.220870269642376 1.6703455757503056 50.785087796519974 
444.0018697843847 9.6 0.0 0.0 3040578.0 7.890411290022329 -27.327738171299966 1.5336228571982535 48.53732070733107 
444.5008257344327 9.6 0.0 0.0 3040578.0 7.912664184948826 -26.3529210947044 1.4962498181092856 46.16308592314295 
445.01291210421874 9.6 0.0 0.0 3040578.0 7.707064666970123 -25.341770917220202 1.5198880384531588 43.82259079325335 
445.5118680542667 9.6 0.0 0.0 3040578.0 7.344515299747253 -24.561814388075746 1.572599291424185 41.89002802186793 
446.01082400431466 9.6 0.0 0.0 3040578.0 6.876871143651811 -24.02990660882366 1.586727500952929 40.56873820282252 
446.5097799543626 9.6 0.0 0.0 3040578.0 6.361664655109557 -23.841482169500395 1.4592436950276981 39.96361225553876 
447.00873590441057 9.6 0.0 0.0 3040578.0 5.894172355247607 -24.14877011655044 1.1872056998569478 40.1168614591297 
447.5076918544585 9.6 0.0 0.0 3040578.0 5.583747672011622 -24.367799550683863 0.8552436490934886 40.70704455254506 
448.0066478045065 9.6 0.0 0.0 3040578.0 5.5527124264922145 -24.412178402327584 0.43153868267375284 41.70003593544662 
448.50560375455444 9.6 0.0 0.0 3040578.0 6.036760019363992 -24.658372253992233 -0.026661952347179364 43.16112463546057 
449.0045597046024 9.6 0.0 0.0 3040578.0 6.850642274050644 -24.970720010346888 -0.381827144377392 44.37371861014485 
449.50351565465036 9.6 0.0 0.0 3040578.0 7.496787129146411 -25.28948210371795 -0.48073732775111555 44.428178001435846 
450.0024716046983 9.6 0.0 0.0 3040578.0 7.81014355499594 -25.746657151602385 -0.5109507274017668 44.11163239138686 
450.5014275547463 9.6 0.0 0.0 3040578.0 7.848046211655325 -26.61906437077274 -0.5634890981925295 43.7439540202371 
451.00038350479423 9.6 0.0 0.0 3040578.0 7.476600997869711 -27.639568629819422 -0.4548946320952588 42.70282979234458 
451.5124698745803 9.6 0.0 0.0 3040578.0 6.6399130626094 -28.525308915080767 -0.06487773607087488 41.03329257094087 
452.01142582462825 9.6 0.0 0.0 3040578.0 5.729541433869599 -29.18613647419219 0.43109445202073626 39.14960620734515 
452.5103817746762 9.6 0.0 0.0 3040578.0 4.987546316466813 -29.90954798933065 0.9340405752013602 37.4126807228407 
453.00933772472416 9.6 0.0 0.0 3040578.0 4.397601211038666 -30.714695433691812 1.405026959042202 36.14083339002774 
453.5082936747721 9.6 0.0 0.0 3040578.0 3.9011782279837734 -31.70205478119587 1.6611954586772448 35.54214517741072 
454.0072496248201 9.6 0.0 0.0 3040578.0 3.4343825387648588 -32.8905933207837 1.7381126908908555 35.610120966509996 
454.50620557486803 9.6 0.0 0.0 3040578.0 2.9748577309382602 -34.346282013308134 1.6758283096234634 36.404918705296204 
455.005161524916 9.6 0.0 0.0 3040578.0 2.623733300397889 -35.958390494642614 1.4295852945638903 37.77606198808376 
455.50411747496395 9.6 0.0 0.0 3040578.0 2.4186758180283827 -37.529647820130606 1.0624485042082903 39.396167735473405 
456.0030734250119 9.6 0.0 0.0 3040578.0 2.397969710926703 -38.8679971205894 0.5464346000505373 40.997194221479326 
456.50202937505986 9.6 0.0 0.0 3040578.0 2.5996510147726797 -39.76216762863549 -0.042576840916422706 42.40998289531495 
457.0009853251078 9.6 0.0 0.0 3040578.0 2.998916245354896 -40.34911917995828 -0.5648216345305569 43.533360534725006 
457.5130716948939 9.6 0.0 0.0 3040578.0 3.503600899571765 -40.65722103624269 -0.9422242132409561 44.27578916545991 
458.01202764494184 9.6 0.0 0.0 3040578.0 4.054079090365661 -40.707436298807686 -1.157265861518273 44.65620398867993 
458.5109835949898 9.6 0.0 0.0 3040578.0 4.604782400304156 -40.58231200070323 -1.242209733419534 44.8214491039211 
459.00993954503775 9.6 0.0 0.0 3040578.0 5.131679056114462 -40.366660173931606 -1.2105610476109467 44.855444028677944 
459.5088954950857 9.6 0.0 0.0 3040578.0 5.619087626030664 -40.11575069332918 -1.089967229176349 44.86635774751427 
460.00785144513367 9.6 0.0 0.0 3040578.0 6.0940661908485945 -39.91672117578701 -0.9717060347916757 44.96086404735561 
460.5068073951816 9.6 0.0 0.0 3040578.0 6.549720934450628 -39.77704676394463 -0.9164375038614365 45.0821891089842 
461.0057633452296 9.6 0.0 0.0 3040578.0 6.848611809048648 -39.58926563176543 -1.0132888614837756 45.03815964178257 
461.50471929527754 9.6 0.0 0.0 3040578.0 7.05320808076476 -39.32330413511329 -1.243896917826956 44.72323294198097 
462.0036752453255 9.6 0.0 0.0 3040578.0 7.101818696649974 -38.91205746787053 -1.698325755626261 44.20349513322417 
462.50263119537345 9.6 0.0 0.0 3040578.0 6.960849529623835 -38.40063492231056 -2.4605509101450416 43.58965281899307 
463.0015871454214 9.6 0.0 0.0 3040578.0 6.662131916027225 -37.96610515020147 -3.606691944766141 43.128814339752076 
463.50054309546937 9.6 0.0 0.0 3040578.0 6.317884557548709 -37.71496310724484 -5.047723194981215 43.07785348501952 
464.01262946525543 9.6 0.0 0.0 3040578.0 6.009881425738393 -37.726463151937395 -6.415966025741495 43.46046379178635 
464.5115854153034 9.6 0.0 0.0 3040578.0 5.773256322564389 -37.89685390518301 -7.240910091609541 43.96399142160913 
465.01054136535134 9.6 0.0 0.0 3040578.0 5.614872346281281 -37.96323799216718 -7.488182753520569 44.23465300905542 
465.5094973153993 9.6 0.0 0.0 3040578.0 5.464062472501088 -37.747447959978864 -7.308509479389415 44.249363725739194 
466.00845326544726 9.6 0.0 0.0 3040578.0 5.1681495841208855 -37.28357262521431 -6.518881911690531 44.027354395407514 
466.5074092154952 9.6 0.0 0.0 3040578.0 4.842706910324015 -36.65677118769221 -4.927844478843117 43.58785148905064 
467.0063651655432 9.6 0.0 0.0 3040578.0 4.53640860065758 -35.78432271251279 -2.978121720137066 43.05011644722697 
467.50532111559113 9.6 0.0 0.0 3040578.0 4.328266447537959 -34.76853156411519 -1.175558484245786 42.575702376336245 
468.0042770656391 9.6 0.0 0.0 3040578.0 4.3400026054485 -33.73103445194092 0.2008006560789501 42.28748462281173 
468.50323301568704 9.6 0.0 0.0 3040578.0 4.519970098348978 -32.63367083553485 1.0817918060046818 42.197558615416405 
469.002188965735 9.6 0.0 0.0 3040578.0 4.8162284312039745 -31.55353812495241 1.5197047699715056 42.33602294939823 
469.50114491578296 9.6 0.0 0.0 3040578.0 5.187065341985178 -30.600947396180366 1.7051482167706158 42.736612550228294 
470.0001008658309 9.6 0.0 0.0 3040578.0 5.518418871695414 -29.840303924904102 1.7175437752702372 43.38871832694108 
470.512187235617 9.6 0.0 0.0 3040578.0 5.727877689434996 -29.29599384882292 1.5143361652926737 44.33762760627882 
471.01114318566493 9.6 0.0 0.0 3040578.0 5.74730063360764 -29.018152969027277 1.2032031202952844 45.64989537060046 
471.5100991357129 9.6 0.0 0.0 3040578.0 5.5597210865890885 -29.11526917114636 0.8113903525863764 47.38424038483211 
472.00905508576085 9.6 0.0 0.0 3040578.0 5.190099032879099 -29.3904094566135 0.2984745536623044 49.293285908389045 
472.5080110358088 9.6 0.0 0.0 3040578.0 4.743075974083119 -29.591689125142832 -0.24382924113567586 50.83084165119042 
473.00696698585676 9.6 0.0 0.0 3040578.0 4.387273969417392 -29.64314367805418 -0.6933466358978251 51.661581560705436 
473.5059229359047 9.6 0.0 0.0 3040578.0 4.114986916764804 -29.63553214836243 -0.9432900083866158 51.88265120503933 
474.0048788859527 9.6 0.0 0.0 3040578.0 3.8591735228843826 -29.62455410013483 -0.9824055014643118 51.74557486772622 
474.50383483600064 9.6 0.0 0.0 3040578.0 3.7814553655845904 -29.69288805404522 -0.9897900565703892 51.552931410179966 
475.0027907860486 9.6 0.0 0.0 3040578.0 3.851396607663044 -29.81268225797188 -0.9176137188656865 51.48606218609766 
475.50174673609655 9.6 0.0 0.0 3040578.0 4.109998177851495 -29.981462046048307 -0.8043879629078281 51.46070855771986 
476.0007026861445 9.6 0.0 0.0 3040578.0 4.603959478968223 -30.280753075308333 -0.8438014885900017 51.38826421712906 
476.51278905593057 9.6 0.0 0.0 3040578.0 5.350916676439015 -30.716369433880455 -1.355826725874188 51.29003436571249 
477.0117450059785 9.6 0.0 0.0 3040578.0 5.982842600850849 -31.221344075139264 -2.2538521788971972 51.252191221865274 
477.5107009560265 9.6 0.0 0.0 3040578.0 6.396397761055876 -31.76333102682589 -3.732151113161135 51.20162991692887 
478.00965690607444 9.6 0.0 0.0 3040578.0 6.650068937211098 -32.25480510601998 -5.425590282806864 50.988162378493485 
478.5086128561224 9.6 0.0 0.0 3040578.0 6.8055562663566 -32.65021853575551 -6.82103326508571 50.450709361191734 
479.00756880617035 9.6 0.0 0.0 3040578.0 6.967113991144895 -32.99852963088491 -7.6329898432031404 49.515299309236525 
479.5065247562183 9.6 0.0 0.0 3040578.0 7.219452754107048 -33.25713414822969 -7.792588157592184 48.24317408333904 
480.00548070626627 9.6 0.0 0.0 3040578.0 7.626238020104421 -33.36557719567246 -7.705095644861524 46.84390254616531 
480.5044366563142 9.6 0.0 0.0 3040578.0 8.357168824928085 -33.38476340325243 -7.522857287798666 45.47703781472623 
481.0033926063622 9.6 0.0 0.0 3040578.0 9.459865513744038 -33.32066074199043 -7.319245805822594 44.31937509209083 
481.50234855641014 9.6 0.0 0.0 3040578.0 10.806741235738901 -33.192417312078646 -7.135191566380944 43.47763912968271 
482.0013045064581 9.6 0.0 0.0 3040578.0 12.095666841538318 -32.97407097767055 -6.979523593608336 42.8897691227461 
482.50026045650606 9.6 0.0 0.0 3040578.0 13.158430091952566 -32.67406181919338 -6.833417606068534 42.310383219047324 
483.0123468262921 9.6 0.0 0.0 3040578.0 14.002691221401326 -32.40849275038515 -6.6086926907175405 41.631613139735684 
483.5113027763401 9.6 0.0 0.0 3040578.0 14.422465966544427 -32.21731692442326 -6.245794631369348 40.98117653330974 
484.01025872638803 9.6 0.0 0.0 3040578.0 14.555290188269177 -32.15190939200026 -5.6345828438429315 40.35057650767247 
484.509214676436 9.6 0.0 0.0 3040578.0 14.545789693202373 -32.454141857607404 -4.805764047198192 39.83638369617435 
485.00817062648395 9.6 0.0 0.0 3040578.0 14.2889149506831 -33.517518811724415 -4.255168689369842 39.86253378564909 
485.5071265765319 9.6 0.0 0.0 3040578.0 13.630679884848186 -35.47417863867958 -4.066755753010249 40.62935716626756 
486.00608252657986 9.6 0.0 0.0 3040578.0 12.548238276896841 -37.58626461851505 -4.153420530242313 42.11229473988347 
486.5050384766278 9.6 0.0 0.0 3040578.0 11.474927067691585 -38.84889320089568 -4.094264547483724 43.313793908175434 
487.0039944266758 9.6 0.0 0.0 3040578.0 10.802871439918869 -39.38374644537864 -3.533718551690538 43.68868491371765 
487.50295037672373 9.6 0.0 0.0 3040578.0 10.448471944611642 -39.7121550242065 -2.6294993642731432 43.72243774592027 
488.0019063267717 9.6 0.0 0.0 3040578.0 10.227699511938383 -40.06548090444696 -1.4159017429221714 43.830734119579226 
488.50086227681965 9.6 0.0 0.0 3040578.0 10.078473720075475 -40.44328513148476 0.11251313041178265 44.05397321714641 
489.0129486466057 9.6 0.0 0.0 3040578.0 10.010089565840932 -40.660534258094465 1.6154819766878994 44.11761755371278 
489.51190459665366 9.6 0.0 0.0 3040578.0 9.972175533844807 -40.74107077829795 2.5849016748502116 44.0989588752764 
490.0108605467016 9.6 0.0 0.0 3040578.0 9.83910437778755 -40.73083082672518 3.1420603093102026 44.07510744785558 
490.5098164967496 9.6 0.0 0.0 3040578.0 9.567871253832413 -40.59440701883904 3.3710491205208406 44.06992253876871 
491.00877244679754 9.6 0.0 0.0 3040578.0 9.144044109612778 -40.209417701066364 3.3444074028766506 44.079078036537176 
491.5077283968455 9.6 0.0 0.0 3040578.0 8.766776910511423 -39.68706442760314 3.248220964442124 44.12714407414433 
492.00668434689345 9.6 0.0 0.0 3040578.0 8.505557802914824 -39.08228740088717 3.2007819476580095 44.31151472069958 
492.5056402969414 9.6 0.0 0.0 3040578.0 8.332638974073378 -38.338972220693016 3.2160701263626876 44.65452109975135 
493.00459624698937 9.6 0.0 0.0 3040578.0 8.232116584123695 -37.46354645209214 3.2772929683972283 45.17290128805256 
493.5035521970373 9.6 0.0 0.0 3040578.0 8.370482616521098 -36.51738687143646 3.411410517362306 45.822112898555304 
494.0025081470853 9.6 0.0 0.0 3040578.0 8.858535107746418 -35.586231646619055 3.6057978347763187 46.53189567285621 
494.50146409713324 9.6 0.0 0.0 3040578.0 9.51774545343327 -34.740937041742654 3.7847062417793835 47.31279935060302 
495.0004200471812 9.6 0.0 0.0 3040578.0 10.177592614738547 -34.0956355613423 3.847834783440449 48.158794190412195 
495.51250641696726 9.6 0.0 0.0 3040578.0 10.673081705550434 -33.65132846305005 3.763072289415139 49.03492213311748 
496.0114623670152 9.6 0.0 0.0 3040578.0 10.908487164040773 -33.36797463065629 3.566833584204703 49.838900797429474 
496.51041831706317 9.6 0.0 0.0 3040578.0 10.944993943375236 -33.16045739571188 3.3240828366562676 50.49116381820122 
497.0093742671111 9.6 0.0 0.0 3040578.0 10.815046849198524 -32.945260623851595 3.124125887675248 50.87111273762703 
497.5083302171591 9.6 0.0 0.0 3040578.0 10.544001526983164 -32.75131380948688 3.0419245947903577 50.98033494827419 
498.00728616720704 9.6 0.0 0.0 3040578.0 10.216553736082586 -32.57137570696408 3.120882022589026 50.94282168541519 
498.506242117255 9.6 0.0 0.0 3040578.0 9.914370754426514 -32.403883230808546 3.3376431610380446 50.886875794892994 
499.00519806730296 9.6 0.0 0.0 3040578.0 9.696357606147151 -32.2445575688191 3.643857303341067 50.89168666971822 
499.5041540173509 9.6 0.0 0.0 3040578.0 9.578744589428277 -32.11255639083095 3.9048549441467975 51.03457827015781 
500.00310996739887 9.6 0.0 0.0 3040578.0 9.683828463465904 -32.16436231084981 4.057323614957522 51.380819861556525 
500.5020659174468 9.6 0.0 0.0 3040578.0 10.05217779819184 -32.373770301752515 4.004601884803255 51.83365088151541 
501.0010218674948 9.6 0.0 0.0 3040578.0 10.589279100108069 -32.59311050515234 3.577395640814481 52.18877884109485 
501.51310823728085 9.6 0.0 0.0 3040578.0 11.236817770951209 -32.701445343815315 2.5224703390492813 52.331327579446835 
502.0120641873288 9.6 0.0 0.0 3040578.0 11.944727723505817 -32.65991897999281 0.6061107997960978 52.143370040545314 
502.51102013737676 9.6 0.0 0.0 3040578.0 12.583378074580136 -32.54571412193024 -1.8675142958085398 51.6199741727654 
503.0099760874247 9.6 0.0 0.0 3040578.0 13.113338781255804 -32.42988909862389 -4.145258590485062 50.85724431441909 
503.5089320374727 9.6 0.0 0.0 3040578.0 13.579301959937071 -32.326153185771865 -5.353689820039165 49.82763451319118 
504.00788798752063 9.6 0.0 0.0 3040578.0 14.0143381242919 -32.194085442199544 -5.7214793865019935 48.54529396699643 
504.5068439375686 9.6 0.0 0.0 3040578.0 14.47562659406049 -32.09627785567462 -5.529448092913982 47.1922066060519 
505.00579988761655 9.6 0.0 0.0 3040578.0 14.947285446215417 -32.059779160713916 -5.132457847725396 45.977843306701935 
505.5047558376645 9.6 0.0 0.0 3040578.0 15.34885515775053 -32.0009410053768 -4.721905336162793 44.92290219752339 
506.00371178771246 9.6 0.0 0.0 3040578.0 15.680617591724532 -31.94065385700566 -4.596771838263027 44.136211379569296 
506.5026677377604 9.6 0.0 0.0 3040578.0 15.978101480816047 -31.916123162017207 -4.777551919808222 43.590370553463515 
507.0016236878084 9.6 0.0 0.0 3040578.0 16.237181194304167 -31.898268436185656 -4.934473712090367 43.181814406838846 
507.50057963785633 9.6 0.0 0.0 3040578.0 16.49703468304978 -31.83253226073829 -4.87877451769599 42.74567710630527 
508.0126660076424 9.6 0.0 0.0 3040578.0 16.72041445261304 -31.688470781522337 -4.522605709888112 42.18172757967512 
508.51162195769035 9.6 0.0 0.0 3040578.0 16.82470618993091 -31.508606178863424 -3.879925189531303 41.5522599955118 
509.0105779077383 9.6 0.0 0.0 3040578.0 16.81081549120008 -31.321512064531476 -3.0158193604324084 40.94403893946457 
509.50953385778627 9.6 0.0 0.0 3040578.0 16.685045922858176 -31.162075933648193 -2.0359543521829764 40.44361463967171 
510.0084898078342 9.6 0.0 0.0 3040578.0 16.538999157637225 -31.04918956112988 -0.9292235496289555 40.13984055388005 
510.5074457578822 9.6 0.0 0.0 3040578.0 16.476548918762038 -31.08651066359535 0.31413557163408645 40.08085640179066 
511.00640170793014 9.6 0.0 0.0 3040578.0 16.53794385819825 -31.394504023111796 1.4732139767349146 40.22939441937597 
511.5053576579781 9.6 0.0 0.0 3040578.0 16.71199135249113 -31.974385525611062 2.2481822158855964 40.485699343282 
512.004313608026 9.6 0.0 0.0 3040578.0 16.870477948483316 -32.7016312225604 2.5633949244046237 40.669166715697315 
512.503269558074 9.6 0.0 0.0 3040578.0 16.790732882968733 -33.40587010180505 2.6425424912045625 40.611846996168644 
513.0022255081219 9.6 0.0 0.0 3040578.0 16.71947514250932 -33.47541458127345 2.6450718901103043 40.222815743905436 
513.5011814581699 9.6 0.0 0.0 3040578.0 16.168672853694158 -33.871585532867485 2.7406530027699927 39.56552445627829 
514.0001374082178 9.6 0.0 0.0 3040578.0 15.518016486997531 -34.27798512651873 2.944465557827195 38.8490876688083 
514.5122237780039 9.6 0.0 0.0 3040578.0 14.871313541739013 -34.846570367878485 3.279371571337694 38.29985157929396 
515.0111797280518 9.6 0.0 0.0 3040578.0 14.454094887963244 -35.691013705345036 3.6462613645163926 38.09842668246756 
515.5101356780998 9.6 0.0 0.0 3040578.0 14.31168340049356 -36.82364638688748 3.9064840612263714 38.18604702869469 
516.0090916281478 9.6 0.0 0.0 3040578.0 14.372450858693709 -38.12698860839073 3.987930218087849 38.36845161370395 
516.5080475781957 9.6 0.0 0.0 3040578.0 14.516218442929091 -39.44262837319816 3.8492478834197286 38.510888061546886 
517.0070035282437 9.6 0.0 0.0 3040578.0 14.627096316276083 -40.581194943629924 3.6353751503155616 38.519321551047575 
517.5059594782916 9.6 0.0 0.0 3040578.0 14.681543920621989 -41.548052985332355 3.4106564925178415 38.44363049667932 
518.0049154283396 9.6 0.0 0.0 3040578.0 14.621079577461652 -42.47801808128719 3.1774774479094465 38.39362106256422 
518.5038713783875 9.6 0.0 0.0 3040578.0 14.418178534408488 -43.41118322408578 2.853174991446958 38.39249090267316 
519.0028273284355 9.6 0.0 0.0 3040578.0 14.03380382052651 -44.25432525718141 2.2643095243474103 38.4353166337588 
519.5017832784835 9.6 0.0 0.0 3040578.0 13.535497300721534 -44.84805393852618 1.3508180118162865 38.44602722470416 
520.0007392285314 9.6 0.0 0.0 3040578.0 13.105929972596746 -45.18666338125118 0.08809524625164954 38.450006928869904 
520.5128255983175 9.6 0.0 0.0 3040578.0 12.912641845248583 -45.420106916892664 -1.5065375005606345 38.56933350273859 
521.0117815483654 9.6 0.0 0.0 3040578.0 12.96827537067123 -45.77999737323741 -3.163683426010287 38.95084082687056 
521.5107374984134 9.6 0.0 0.0 3040578.0 13.131235348172071 -46.47408556488743 -4.551252218351898 39.7309838103678 
522.0096934484613 9.6 0.0 0.0 3040578.0 13.153438809971016 -47.422912987407145 -5.314648134431612 40.7256283405941 
522.5086493985093 9.6 0.0 0.0 3040578.0 12.928009743376585 -48.34619697056415 -5.129235077377285 41.445385810059214 
523.0076053485573 9.6 0.0 0.0 3040578.0 12.561167784156718 -49.050652442211835 -4.090907091897615 41.72271545731361 
523.5065612986052 9.6 0.0 0.0 3040578.0 12.167961252959364 -49.36661998432164 -2.660774863716989 41.62906262975161 
524.0055172486532 9.6 0.0 0.0 3040578.0 11.83770300379486 -49.31780813728083 -1.1702889902637923 41.26083230130459 
524.5044731987011 9.6 0.0 0.0 3040578.0 11.755588290779706 -49.16421434780239 0.24376819810328904 40.80874351207432 
525.0034291487491 9.6 0.0 0.0 3040578.0 11.915578723352334 -49.03737269091708 1.4986373557740797 40.46312891436118 
525.502385098797 9.6 0.0 0.0 3040578.0 12.23927616790439 -49.03181251091202 2.6115446115344985 40.31548705392514 
526.001341048845 9.6 0.0 0.0 3040578.0 12.566894462245234 -49.08691425079209 3.66181966102278 40.374868597875626 
526.500296998893 9.6 0.0 0.0 3040578.0 12.849456376821474 -49.218296124154435 4.535777294972481 40.635754414284314 
527.012383368679 9.6 0.0 0.0 3040578.0 13.097591293743914 -49.547052319492245 5.241679707742113 41.170302214936754 
527.511339318727 9.6 0.0 0.0 3040578.0 13.33451929178491 -50.17403618346281 5.627146611108723 42.14466208567933 
528.0102952687749 9.6 0.0 0.0 3040578.0 13.719192186231144 -51.17312642714186 5.880355824283387 43.72236498985409 
528.5092512188229 9.6 0.0 0.0 3040578.0 14.396190992898484 -52.254708957550335 5.820279642314909 45.773016835984066 
529.0082071688709 9.6 0.0 0.0 3040578.0 15.449811954165693 -52.85529930826087 5.350532331283409 47.696662525424486 
529.5071631189188 9.6 0.0 0.0 3040578.0 16.472023354082825 -52.81966318831809 4.520467321806256 48.91328235509769 
530.0061190689668 9.6 0.0 0.0 3040578.0 17.170885654940037 -52.41430140960368 3.3798956708129744 49.64917468656309 
530.5050750190147 9.6 0.0 0.0 3040578.0 17.57912262115573 -51.83371276014332 2.0607412856948177 50.3634317413154 
531.0040309690627 9.6 0.0 0.0 3040578.0 17.68541460735761 -51.149633938218784 0.7998932386081518 51.27340190434444 
531.5029869191106 9.6 0.0 0.0 3040578.0 17.686377413846767 -50.478784385388956 -0.1823678135881714 52.29442999519482 
532.0019428691586 9.6 0.0 0.0 3040578.0 17.751425168953066 -49.87692501012587 -0.6356098677190976 53.18764301361245 
532.5008988192066 9.6 0.0 0.0 3040578.0 17.90060537853386 -49.238177982131965 -0.5137396273666719 53.72415288594591 
533.0129851889926 9.6 0.0 0.0 3040578.0 18.13186070304745 -48.535712427700496 -0.1546598634359827 53.860358638234864 
533.5119411390406 9.6 0.0 0.0 3040578.0 18.380636987962568 -47.91413964069478 0.040712203911516504 53.76371161808088 
534.0108970890885 9.6 0.0 0.0 3040578.0 18.596205745707998 -47.41630127108832 -0.01746337609659613 53.602563461962625 
534.5098530391365 9.6 0.0 0.0 3040578.0 18.740319442275904 -47.018134447935275 -0.20732363561959533 53.42986514803187 
535.0088089891844 9.6 0.0 0.0 3040578.0 18.838228013639988 -46.64095029278738 -0.4115021527684047 53.178055010863034 
535.5077649392324 9.6 0.0 0.0 3040578.0 18.92515521744687 -46.237597304522346 -0.5033948303120879 52.7957651447357 
536.0067208892804 9.6 0.0 0.0 3040578.0 18.972820680446297 -45.81347492144246 -0.4873636523438235 52.3430751172062 
536.5056768393283 9.6 0.0 0.0 3040578.0 18.874902711108653 -45.410675895619654 -0.38635835064657587 51.85288515891543 
537.0046327893763 9.6 0.0 0.0 3040578.0 18.54412933761114 -45.01780916449178 -0.2154658016434873 51.32120399319759 
537.5035887394242 9.6 0.0 0.0 3040578.0 18.013551999305786 -44.482119007672324 0.0618353331119932 50.69593760260683 
538.0025446894722 9.6 0.0 0.0 3040578.0 17.43112679121369 -43.730427424523306 0.4849661010873238 49.90859897086902 
538.5015006395201 9.6 0.0 0.0 3040578.0 16.984742973447148 -42.83059606426 0.9222777774885633 48.928060893231894 
539.0004565895681 9.6 0.0 0.0 3040578.0 16.710563684934677 -41.85903049452326 1.2510131198414605 47.84561430168898 
539.5125429593542 9.6 0.0 0.0 3040578.0 16.610667654779302 -40.835977035337116 1.4900556906108466 46.73382411799809 
540.0114989094021 9.6 0.0 0.0 3040578.0 16.609534549641722 -39.772686528979555 1.6811300882013973 45.638598726172 
540.5104548594501 9.6 0.0 0.0 3040578.0 16.649341061483135 -38.630338844201084 1.8786742329207347 44.503193065290674 
541.009410809498 9.6 0.0 0.0 3040578.0 16.71962531610329 -37.43353288269459 2.0813196952842183 43.33390805767488 
541.508366759546 9.6 0.0 0.0 3040578.0 16.80889120564776 -36.21623721224865 2.287229803794803 42.18557626418972 
542.007322709594 9.6 0.0 0.0 3040578.0 16.859154686579974 -35.031243047591516 2.5245312373938913 41.1308425503083 
542.5062786596419 9.6 0.0 0.0 3040578.0 16.837555155831367 -33.92053393332387 2.815309198281206 40.25702511622901 
543.0052346096899 9.6 0.0 0.0 3040578.0 16.72584518402497 -32.94515133952113 3.1418494334888614 39.6474665312036 
543.5041905597378 9.6 0.0 0.0 3040578.0 16.50398298333963 -32.21030230220809 3.4187500494626266 39.32324554147129 
544.0031465097858 9.6 0.0 0.0 3040578.0 16.03754231797371 -31.66443840454486 3.5244268815275523 39.25445118761876 
544.5021024598337 9.6 0.0 0.0 3040578.0 15.318864109758602 -31.264180969297005 3.2980494052095835 39.433321497703375 
545.0010584098817 9.6 0.0 0.0 3040578.0 14.388913802893455 -30.95796479542767 2.754822237654102 39.825333309715525 
545.5000143599297 9.6 0.0 0.0 3040578.0 13.204769911372473 -30.56280001351757 1.884903679942694 40.30503202917908 
546.0121007297157 9.6 0.0 0.0 3040578.0 12.02921294972235 -30.049689100523683 0.6145840930569477 40.68739561350401 
546.5110566797637 9.6 0.0 0.0 3040578.0 11.190499431292682 -29.48650908178325 -0.8275774009189448 40.8302883742893 
547.0100126298116 9.6 0.0 0.0 3040578.0 10.672396261931368 -28.945219513781897 -2.150779059206547 40.7743578305272 
547.5089685798596 9.6 0.0 0.0 3040578.0 10.38172109518381 -28.470370081950914 -3.124041934104247 40.54359361250417 
548.0079245299075 9.6 0.0 0.0 3040578.0 10.222193858938983 -28.02305658020451 -3.735496286547758 40.184887933846696 
548.5068804799555 9.6 0.0 0.0 3040578.0 10.117100840622197 -27.596117313114707 -4.0758550177847335 39.74915617393978 
549.0058364300035 9.6 0.0 0.0 3040578.0 10.040075660855255 -27.225437151179346 -4.181320795440388 39.2869821491423 
549.5047923800514 9.6 0.0 0.0 3040578.0 9.96747517736068 -26.927662747579607 -4.08310646369278 38.86050025218622 
550.0037483300994 9.6 0.0 0.0 3040578.0 9.86380670530474 -26.723185245529088 -3.828488939787525 38.52641466360904 
550.5027042801473 9.6 0.0 0.0 3040578.0 9.701284391468992 -26.60558901819695 -3.4713566662164395 38.30930497768234 
551.0016602301953 9.6 0.0 0.0 3040578.0 9.49929157746201 -26.575053485848006 -3.0737858326903296 38.196441658018706 
551.5006161802432 9.6 0.0 0.0 3040578.0 9.27470462614351 -26.58578019481632 -2.688344132831794 38.14472137263648 
552.0127025500293 9.6 0.0 0.0 3040578.0 9.035407975110212 -26.61007133557546 -2.326530427647434 38.105383371458174 
552.5116585000773 9.6 0.0 0.0 3040578.0 8.813500110702924 -26.626983435388397 -2.044857852835692 38.048106242134196 
553.0106144501252 9.6 0.0 0.0 3040578.0 8.611889119614771 -26.63788988808054 -1.8271555887515385 37.97565970257646 
553.5095704001732 9.6 0.0 0.0 3040578.0 8.425965962083978 -26.666707759122758 -1.6736372836089703 37.92484106351938 
554.0085263502211 9.6 0.0 0.0 3040578.0 8.283184096322097 -26.774461834785146 -1.6228823092407734 37.952933691968425 
554.5074823002691 9.6 0.0 0.0 3040578.0 8.183444238548873 -26.948430583510827 -1.6592950030711893 38.14247871219303 
555.006438250317 9.6 0.0 0.0 3040578.0 8.116591586277522 -27.18422095944059 -1.773134529510638 38.58013700641828 
555.505394200365 9.6 0.0 0.0 3040578.0 8.100901053521639 -27.52010843999686 -1.9550757646644863 39.30326624394783 
556.004350150413 9.6 0.0 0.0 3040578.0 8.184862729592444 -27.953949081434185 -2.188949502698696 40.27744879709622 
556.5033061004609 9.6 0.0 0.0 3040578.0 8.377663114013066 -28.35493725512907 -2.4346306594780645 41.34953530409455 
557.0022620505089 9.6 0.0 0.0 3040578.0 8.615229795803954 -28.586228423717884 -2.6519066455988107 42.31666313255687 
557.5012180005568 9.6 0.0 0.0 3040578.0 8.819862291794355 -28.615623858281364 -2.852010466706301 43.03297065243695 
558.0001739506048 9.6 0.0 0.0 3040578.0 8.94593986013328 -28.482003794594323 -3.0417530634297965 43.49411105015541 
558.5122603203909 9.6 0.0 0.0 3040578.0 8.982947294209042 -28.292858539014574 -3.236744821275313 43.83516584414251 
559.0112162704388 9.6 0.0 0.0 3040578.0 8.953406811085562 -28.151381437016997 -3.4312936187817518 44.165058333909585 
559.5101722204868 9.6 0.0 0.0 3040578.0 8.85576473484213 -28.08014993078966 -3.6338538044809905 44.55310406296207 
560.0091281705347 9.6 0.0 0.0 3040578.0 8.69164600549277 -28.053264839625086 -3.8642901247196 44.99345029997223 
560.5080841205827 9.6 0.0 0.0 3040578.0 8.480333430101096 -28.073973179412754 -4.156853238127549 45.40839060013021 
561.0070400706306 9.6 0.0 0.0 3040578.0 8.216181521599255 -28.135125276656098 -4.502774404566439 45.72146303233544 
561.5059960206786 9.6 0.0 0.0 3040578.0 7.899936551251468 -28.22741499702243 -4.836885120159338 45.89366450457808 
562.0049519707266 9.6 0.0 0.0 3040578.0 7.506162274600983 -28.38028233996886 -5.099231546467583 45.91855907022969 
562.5039079207745 9.6 0.0 0.0 3040578.0 7.043094890283537 -28.607962443646755 -5.236789880572195 45.85232421591969 
563.0028638708225 9.6 0.0 0.0 3040578.0 6.513437052631702 -28.932375707109696 -5.1858164075635065 45.78005017239539 
563.5018198208704 9.6 0.0 0.0 3040578.0 5.952345518507148 -29.39259078787063 -4.924996259662295 45.779011666655016 
564.0007757709184 9.6 0.0 0.0 3040578.0 5.444747956317109 -30.008011554099877 -4.522190716970244 45.88359949874264 
564.5128621407044 9.6 0.0 0.0 3040578.0 5.062812716930419 -30.76706168435954 -4.068225349230364 46.03824112657753 
565.0118180907524 9.6 0.0 0.0 3040578.0 4.858285074340035 -31.54311273186757 -3.650303343756447 46.14585337619078 
565.5107740408004 9.6 0.0 0.0 3040578.0 4.771924905145875 -32.26198656445936 -3.2222013731012993 46.141977590599666 
566.0097299908483 9.6 0.0 0.0 3040578.0 4.8082723467518464 -32.8512764548772 -2.7036299923951366 45.968421465449524 
566.5086859408963 9.6 0.0 0.0 3040578.0 4.991342792967887 -33.32197769546977 -2.02663268159532 45.59559211911427 
567.0076418909442 9.6 0.0 0.0 3040578.0 5.272722286680115 -33.74936070146729 -1.1889062446504532 45.11392854227019 
567.5065978409922 9.6 0.0 0.0 3040578.0 5.604280198827544 -34.19780304775773 -0.2978961292129574 44.65209646684323 
568.0055537910401 9.6 0.0 0.0 3040578.0 5.949626990268502 -34.66299970385787 0.515328377012155 44.27764444526572 
568.5045097410881 9.6 0.0 0.0 3040578.0 6.281795695650325 -35.12428225405584 1.1284833716831664 43.95415490707709 
569.0034656911361 9.6 0.0 0.0 3040578.0 6.5615813030042105 -35.539045503497235 1.409058239116443 43.598562087795365 
569.502421641184 9.6 0.0 0.0 3040578.0 6.736647738241858 -35.85926261907141 1.4004474194183556 43.23574238430829 
570.001377591232 9.6 0.0 0.0 3040578.0 6.8421260994785165 -36.07849551340636 1.3005560498208935 42.92353497324152 
570.5003335412799 9.6 0.0 0.0 3040578.0 6.966290845647539 -36.215601215105636 1.132589499469725 42.67651721261849 
571.012419911066 9.6 0.0 0.0 3040578.0 7.16080139083204 -36.28617274021565 0.92929705660432 42.50154879624751 
571.511375861114 9.6 0.0 0.0 3040578.0 7.416317210439778 -36.26285358492396 0.7000175614133665 42.403960512922865 
572.0103318111619 9.6 0.0 0.0 3040578.0 7.723504552911123 -36.15244887927704 0.4031676934833016 42.37109698846696 
572.5092877612099 9.6 0.0 0.0 3040578.0 8.053594044043697 -35.9981553097448 0.022447301056796466 42.43307692455313 
573.0082437112578 9.6 0.0 0.0 3040578.0 8.387019702435765 -35.84765309611336 -0.45670789613844287 42.608871600785626 
573.5071996613058 9.6 0.0 0.0 3040578.0 8.71958044878493 -35.773715801302956 -1.0710226455001621 42.8981034706472 
574.0061556113537 9.6 0.0 0.0 3040578.0 9.043962684502263 -35.78535726856328 -1.8525372276098675 43.28422939272651 
574.5051115614017 9.6 0.0 0.0 3040578.0 9.312050500824189 -35.82055202012636 -2.838014762285269 43.74774335575911 
575.0040675114496 9.6 0.0 0.0 3040578.0 9.522944632368038 -35.82418317182773 -4.003150651934625 44.244303334896195 
575.5030234614976 9.6 0.0 0.0 3040578.0 9.693167403443143 -35.781912517680766 -5.220041687627342 44.713994081084344 
576.0019794115456 9.6 0.0 0.0 3040578.0 9.822064031388146 -35.69523766691755 -6.278826118702029 45.09852924387917 
576.5009353615935 9.6 0.0 0.0 3040578.0 9.895788546372726 -35.59650504936934 -6.972488654410959 45.39724979428645 
577.0130217313796 9.6 0.0 0.0 3040578.0 9.887761611203121 -35.5104604503208 -7.280785754157438 45.68346334676338 
577.5119776814275 9.6 0.0 0.0 3040578.0 9.809405919167757 -35.40752964264699 -7.251932438463438 46.01705830980216 
578.0109336314755 9.6 0.0 0.0 3040578.0 9.700654442886774 -35.25187633784249 -7.004304029213219 46.4465339369789 
578.5098895815235 9.6 0.0 0.0 3040578.0 9.623737753917775 -35.061946788074025 -6.784200795048411 46.97852944021347 
579.0088455315714 9.6 0.0 0.0 3040578.0 9.59398469379465 -34.832441218656015 -6.695977914849943 47.59593798787504 
579.5078014816194 9.6 0.0 0.0 3040578.0 9.62623046377539 -34.5840196867515 -6.713093335303221 48.28790368024042 
580.0067574316673 9.6 0.0 0.0 3040578.0 9.709772428694809 -34.33665602575537 -6.81195872408214 49.05228390536972 
580.5057133817153 9.6 0.0 0.0 3040578.0 9.822348391453678 -34.104282398977375 -6.881736482502938 49.84735630808481 
581.0046693317632 9.6 0.0 0.0 3040578.0 9.916029649200865 -33.90181172104469 -6.787963669849238 50.61065041338585 
581.5036252818112 9.6 0.0 0.0 3040578.0 9.926384405018057 -33.7267073169938 -6.471160419844126 51.33481585315357 
582.0025812318592 9.6 0.0 0.0 3040578.0 9.788897017102617 -33.59222069303795 -5.84008854685439 52.09801923899716 
582.5015371819071 9.6 0.0 0.0 3040578.0 9.488179921834693 -33.51513242659821 -4.843096606726521 52.93849952957315 
583.0004931319551 9.6 0.0 0.0 3040578.0 9.07101497110822 -33.47100225301164 -3.5514914911831013 53.867308304769374 
583.5125795017411 9.6 0.0 0.0 3040578.0 8.638636899870587 -33.42453378227233 -2.087675445772791 54.87541783323818 
584.0115354517891 9.6 0.0 0.0 3040578.0 8.365428537692601 -33.341205423930305 -0.7645084849664269 55.775399406597316 
584.510491401837 9.6 0.0 0.0 3040578.0 8.335947889550289 -33.2097304095979 0.19399447416775317 56.50927609814626 
585.009447351885 9.6 0.0 0.0 3040578.0 8.478508803449149 -33.03477250791892 0.6465821602530798 57.06993750747157 
585.508403301933 9.6 0.0 0.0 3040578.0 8.699756347043357 -32.9011384730317 0.747427956848632 57.510214529420004 
586.0073592519809 9.6 0.0 0.0 3040578.0 8.888662787616934 -32.82316341365391 0.586125989276222 57.86697092289465 
586.5063152020289 9.6 0.0 0.0 3040578.0 8.94749111970419 -33.03285922658314 0.20968090293372418 58.19622758658364 
587.0052711520768 9.6 0.0 0.0 3040578.0 8.635641544974662 -33.55105904580111 -0.1641815286810888 58.66921864494863 
587.5042271021248 9.6 0.0 0.0 3040578.0 8.030513253096773 -34.17581676830085 -0.2399803886651651 59.34671254872127 
588.0031830521727 9.6 0.0 0.0 3040578.0 7.597879400307639 -34.62356089210014 0.15125580597054794 59.98805838035385 
588.5021390022207 9.6 0.0 0.0 3040578.0 7.50280089020896 -34.639917240843204 1.0395993054934862 60.08394237530632 
589.0010949522687 9.6 0.0 0.0 3040578.0 7.809443086683006 -34.35490661700729 1.7374528335418988 59.37239505297456 
589.5000509023166 9.6 0.0 0.0 3040578.0 8.272547676314202 -33.87456426964911 1.9702669585894919 58.05507211150661 
590.0121372721027 9.6 0.0 0.0 3040578.0 8.770073990014613 -33.34522232023127 1.6470156915212613 56.42239668141743 
590.5110932221506 9.6 0.0 0.0 3040578.0 8.872659286248892 -32.801218403244405 1.3089013596440089 54.68710008963803 
591.0100491721986 9.6 0.0 0.0 3040578.0 8.708416143545197 -32.21180589178878 1.1465863010139803 52.96564947219751 
591.5090051222465 9.6 0.0 0.0 3040578.0 8.484091259784089 -31.58588647349143 1.2096670166817634 51.41932376318237 
592.0079610722945 9.6 0.0 0.0 3040578.0 8.39400255530713 -30.963334599983035 1.6083113135864733 49.9789043000007 
592.5069170223425 9.6 0.0 0.0 3040578.0 8.532496822966197 -30.414788663470507 2.1319577743306652 48.67449436344026 
593.0058729723904 9.6 0.0 0.0 3040578.0 8.823230108070888 -29.93871469977132 2.5166235746122596 47.641867133347866 
593.5048289224384 9.6 0.0 0.0 3040578.0 9.23852164342634 -29.557674814588 2.753250888013227 46.89590125943872 
594.0037848724863 9.6 0.0 0.0 3040578.0 9.756213641582837 -29.248792265878475 2.860933868618573 46.31730435424076 
594.5027408225343 9.6 0.0 0.0 3040578.0 10.159572085322512 -28.951581856587495 2.863855984970372 45.79358644579613 
595.0016967725822 9.6 0.0 0.0 3040578.0 10.362709241471757 -28.65427568117752 2.8791101424404393 45.272506163493375 
595.5006527226302 9.6 0.0 0.0 3040578.0 10.480013553038381 -28.36182325739835 2.9664360622315784 44.747508370822395 
596.0127390924163 9.6 0.0 0.0 3040578.0 10.614078683241253 -28.075520506001407 3.0989774224484803 44.22879357257009 
596.5116950424642 9.6 0.0 0.0 3040578.0 10.823609725871906 -27.839799043129588 3.210598533025372 43.84084530866515 
597.0106509925122 9.6 0.0 0.0 3040578.0 11.141260987295441 -27.694327431979765 3.2896549093727727 43.65733163226909 
597.5096069425601 9.6 0.0 0.0 3040578.0 11.516825592367868 -27.622640249518927 3.347823259262264 43.66873466718085 
598.0085628926081 9.6 0.0 0.0 3040578.0 11.810034240151131 -27.573374284259152 3.489221624607773 43.80607917137496 
